# Supplementary material for: Cryptic transmission of SARS-CoV-2 in Washington State
Source: medRxiv. 2020 Apr 16:2020.04.02.20051417. Preprint. [Version 2] doi: 10.1101/2020.04.02.20051417 (PMC7276023; doi:10.1101/2020.04.02.20051417)
Supplement: Supplement 2020 [file 75292-2020.04.02.20051417-1.xls]

## Sheet: Acknowledgement Table
We gratefully acknowledge the authors, originating and submitting laboratories of the sequences from GISAID’s EpiFlu™ Database on which this research is based. The list is detailed below.
All submitters of data may be contacted directly via www.gisaid.org
Accession ID	Virus name	Location	Collection date	Originating lab	Submitting lab	Authors
EPI_ISL_417141	hCoV-19/USA/WA-S88/2020	North America / USA / Washington / King County	2020-03-01	Washington State Department of Health	Seattle Flu Study	Chu etl al
EPI_ISL_417142	hCoV-19/USA/WA-S89/2020	North America / USA / Washington / Umatilla County	2020-02-29	Washington State Department of Health	Seattle Flu Study	Chu etl al
EPI_ISL_417140	hCoV-19/USA/WA-S87/2020	North America / USA / Washington / King County	2020-03-01	Washington State Department of Health	Seattle Flu Study	Chu etl al
EPI_ISL_417145	hCoV-19/USA/WA-S92/2020	North America / USA / Washington / King County	2020-02-29	Washington State Department of Health	Seattle Flu Study	Chu etl al
EPI_ISL_417146	hCoV-19/USA/WA-S93/2020	North America / USA / Washington / King County	2020-02-29	Washington State Department of Health	Seattle Flu Study	Chu etl al
EPI_ISL_417143	hCoV-19/USA/WA-S90/2020	North America / USA / Washington / Umatilla County	2020-02-29	Washington State Department of Health	Seattle Flu Study	Chu etl al
EPI_ISL_417144	hCoV-19/USA/WA-S91/2020	North America / USA / Washington / Snohomish County	2020-03-02	Washington State Department of Health	Seattle Flu Study	Chu etl al
EPI_ISL_417149	hCoV-19/USA/WA-S96/2020	North America / USA / Washington / King County	2020-02-28	Washington State Department of Health	Seattle Flu Study	Chu etl al
EPI_ISL_417147	hCoV-19/USA/WA-S94/2020	North America / USA / Washington / Snohomish County	2020-02-28	Washington State Department of Health	Seattle Flu Study	Chu etl al
EPI_ISL_417148	hCoV-19/USA/WA-S95/2020	North America / USA / Washington / King County	2020-02-28	Washington State Department of Health	Seattle Flu Study	Chu etl al
EPI_ISL_410984	hCoV-19/France/IDF0515-isl/2020	Europe / France / Ile-de-France / Paris	2020-01-29	Department of Infectious and Tropical Diseases, Bichat Claude Bernard Hospital, Paris	National Reference Center for Viruses of Respiratory Infections, Institut Pasteur, Paris	Mélanie Albert, Marion Barbet, Sylvie Behillil, Méline Bizard, Angela Brisebarre, Flora Donati, Vincent Enouf, Maud Vanpeene, Sylvie van der Werf, Yazdan Yazdanpanah, Xavier Lescure
EPI_ISL_408670	hCoV-19/USA/WI1/2020	North America / USA / Wisconsin	2020-01-31	Wisconsin Department of Health Services	Pathogen Discovery, Respiratory Viruses Branch, Division of Viral Diseases, Centers for Dieases Control and Prevention	Jing Zhang, Anna Uehara, Krista Queen, Yan Li, Ying Tao, Clinton R. Paden, Xiaoyan Lu, Brian Lynch, Senthil Kumar K. Sakthivel, Brett L. Whitaker, Shifaq Kamili, Lijuan Wang, Janna' R. Murray, Susan I. Gerber, Stephen Lindstrom, Suxiang Tong
EPI_ISL_417130	hCoV-19/USA/WA-S77/2020	North America / USA / Washington / King County	2020-03-05	Washington State Department of Health	Seattle Flu Study	Chu etl al
EPI_ISL_417131	hCoV-19/USA/WA-S78/2020	North America / USA / Washington / King County	2020-03-05	Washington State Department of Health	Seattle Flu Study	Chu etl al
EPI_ISL_417134	hCoV-19/USA/WA-S81/2020	North America / USA / Washington / King County	2020-02-26	Washington State Department of Health	Seattle Flu Study	Chu etl al
EPI_ISL_417135	hCoV-19/USA/WA-S82/2020	North America / USA / Washington / King County	2020-02-22	Washington State Department of Health	Seattle Flu Study	Chu etl al
EPI_ISL_417132	hCoV-19/USA/WA-S79/2020	North America / USA / Washington / King County	2020-03-05	Washington State Department of Health	Seattle Flu Study	Chu etl al
EPI_ISL_417133	hCoV-19/USA/WA-S80/2020	North America / USA / Washington / King County	2020-03-05	Washington State Department of Health	Seattle Flu Study	Chu etl al
EPI_ISL_417138	hCoV-19/USA/WA-S85/2020	North America / USA / Washington / King County	2020-03-05	Washington State Department of Health	Seattle Flu Study	Chu etl al
EPI_ISL_417139	hCoV-19/USA/WA-S86/2020	North America / USA / Washington / King County	2020-03-01	Washington State Department of Health	Seattle Flu Study	Chu etl al
EPI_ISL_417136	hCoV-19/USA/WA-S83/2020	North America / USA / Washington / King County	2020-03-05	Washington State Department of Health	Seattle Flu Study	Chu etl al
EPI_ISL_417137	hCoV-19/USA/WA-S84/2020	North America / USA / Washington / King County	2020-02-21	Washington State Department of Health	Seattle Flu Study	Chu etl al
EPI_ISL_408665	hCoV-19/Japan/TY-WK-012/2020	Asia / Japan / Tokyo	2020-01-29	Dept. of Virology III, National Institute of Infectious Diseases	Pathogen Genomics Center, National Institute of Infectious Diseases	Tsuyoshi Sekizuka, Shutoku Matsuyama, Naganori Nao, Kazuya Shirato, Makoto Takeda, Makoto Kuroda
EPI_ISL_408667	hCoV-19/Japan/TY-WK-521/2020	Asia / Japan / Tokyo	2020-01-31	Dept. of Virology III, National Institute of Infectious Diseases	Pathogen Genomics Center, National Institute of Infectious Diseases	Tsuyoshi Sekizuka, Shutoku Matsuyama, Naganori Nao, Kazuya Shirato, Makoto Takeda, Makoto Kuroda
EPI_ISL_408666	hCoV-19/Japan/TY-WK-501/2020	Asia / Japan / Tokyo	2020-01-31	Dept. of Virology III, National Institute of Infectious Diseases	Pathogen Genomics Center, National Institute of Infectious Diseases	Tsuyoshi Sekizuka, Shutoku Matsuyama, Naganori Nao, Kazuya Shirato, Makoto Takeda, Makoto Kuroda
EPI_ISL_408669	hCoV-19/Japan/KY-V-029/2020	Asia / Japan / Kyoto	2020-01-29	Dept. of Virology III, National Institute of Infectious Diseases	Pathogen Genomics Center, National Institute of Infectious Diseases	Tsuyoshi Sekizuka, Shutoku Matsuyama, Naganori Nao, Kazuya Shirato, Makoto Takeda, Makoto Kuroda
EPI_ISL_408668	hCoV-19/Vietnam/VR03-38142/2020	Asia / Vietnam / Thanh Hoa	2020-01-24	National Influenza Center - National Institute of Hygiene and Epidemiology (NIHE)	National Influenza Center - National Institute of Hygiene and Epidemiology (NIHE)	Ung Thi Hong Trang, Hoang Vu Mai Phuong, Nguyen Le Khanh Hang, Nguyen Vu Son, Le Thi Thanh, Vuong Duc Cuong, Nguyen Phuong Anh, Pham Thi Hien, Tran Thu Huong, Le Thi Quynh Mai,
EPI_ISL_417163	hCoV-19/USA/WA-S110/2020	North America / USA / Washington / King County	2020-03-05	Seattle Flu Study	Seattle Flu Study	Chu etl al
EPI_ISL_417164	hCoV-19/USA/WA-S111/2020	North America / USA / Washington / King County	2020-03-07	Seattle Flu Study	Seattle Flu Study	Chu etl al
EPI_ISL_417161	hCoV-19/USA/WA-S108/2020	North America / USA / Washington / King County	2020-02-29	Washington State Department of Health	Seattle Flu Study	Chu etl al
EPI_ISL_417162	hCoV-19/USA/WA-S109/2020	North America / USA / Washington / Snohomish County	2020-03-01	Washington State Department of Health	Seattle Flu Study	Chu etl al
EPI_ISL_417167	hCoV-19/USA/WA-S114/2020	North America / USA / Washington / Snohomish County	2020-03-05	Washington State Department of Health	Seattle Flu Study	Chu etl al
EPI_ISL_417168	hCoV-19/USA/WA-S115/2020	North America / USA / Washington / King County	2020-02-29	Washington State Department of Health	Seattle Flu Study	Chu etl al
EPI_ISL_417165	hCoV-19/USA/WA-S112/2020	North America / USA / Washington / King County	2020-03-08	Seattle Flu Study	Seattle Flu Study	Chu etl al
EPI_ISL_417166	hCoV-19/USA/WA-S113/2020	North America / USA / Washington / King County	2020-02-29	Washington State Department of Health	Seattle Flu Study	Chu etl al
EPI_ISL_417169	hCoV-19/USA/WA-S116/2020	North America / USA / Washington	2020-03-02	Washington State Department of Health	Seattle Flu Study	Chu etl al
EPI_ISL_410532	hCoV-19/Japan/OS-20-07-1/2020	Asia / Japan / Osaka	2020-01-23	Dept. of Pathology, National Institute of Infectious Diseases	Pathogen Genomics Center, National Institute of Infectious Diseases	Tsuyoshi Sekizuka, Harutaka Katano, Shutoku Matsuyama, Naganori Nao, Kazuya Shirato, Motoi Suzuki, Hideki Hasegawa, Takaji Wakita, Makoto Takeda, Tadaki Suzuki, Makoto Kuroda
EPI_ISL_410531	hCoV-19/Japan/NA-20-05-1/2020	Asia / Japan / Nara	2020-01-25	Dept. of Pathology, National Institute of Infectious Diseases	Pathogen Genomics Center, National Institute of Infectious Diseases	Tsuyoshi Sekizuka, Harutaka Katano, Shutoku Matsuyama, Naganori Nao, Kazuya Shirato, Motoi Suzuki, Hideki Hasegawa, Takaji Wakita, Makoto Takeda, Tadaki Suzuki, Makoto Kuroda
EPI_ISL_406034	hCoV-19/USA/CA1/2020	North America / USA / California / Los Angeles	2020-01-23	California Department of Public Health	Pathogen Discovery, Respiratory Viruses Branch, Division of Viral Diseases, Centers for Dieases Control and Prevention	Anna Uehara, Krista Queen, Ying Tao, Yan Li, Clinton R. Paden, Jing Zhang, Xiaoyan Lu, Brian Lynch, Senthil Kumar K. Sakthivel, Brett L. Whitaker, Shifaq Kamili, Lijuan Wang, Janna' R. Murray, Susan I. Gerber, Stephen Lindstrom, Suxiang Tong
EPI_ISL_406036	hCoV-19/USA/CA2/2020	North America / USA / California / Orange County	2020-01-22	California Department of Public Health	Pathogen Discovery, Respiratory Viruses Branch, Division of Viral Diseases, Centers for Dieases Control and Prevention	Anna Uehara, Krista Queen, Ying Tao, Yan Li, Clinton R. Paden, Jing Zhang, Xiaoyan Lu, Brian Lynch, Senthil Kumar K. Sakthivel, Brett L. Whitaker, Shifaq Kamili, Lijuan Wang, Janna' R. Murray, Susan I. Gerber, Stephen Lindstrom, Suxiang Tong
EPI_ISL_406030	hCoV-19/Shenzhen/HKU-SZ-002/2020	Asia / China / Guangdong / Shenzhen	2020-01-10	The University of Hong Kong - Shenzhen Hospital	Li Ka Shing Faculty of Medicine, The University of Hong Kong	Chan,J.F.-W., Yuan,S., Kok,K.H., To,K.K.-W., Chu,H., Yang,J., Xing,F., Liu,J., Yip,C.C.-Y., Poon,R.W.-S., Tsai,H.W., Lo,S.K.-F., Chan,K.H., Poon,V.K.-M., Chan,W.M., Ip,J.D., Cai,J.P., Cheng,V.C.-C., Chen,H., Hui,C.K.-M. and Yuen,K.Y.
EPI_ISL_406031	hCoV-19/Taiwan/2/2020	Asia / Taiwan / Kaohsiung	2020-01-23	Centers for Disease Control, R.O.C. (Taiwan)	Centers for Disease Control, R.O.C. (Taiwan)	Ji-Rong Yang, Yu-Chi Lin, Jung-Jung Mu, Ming-Tsan Liu, Shu-Ying Li
EPI_ISL_417160	hCoV-19/USA/WA-S107/2020	North America / USA / Washington / King County	2020-02-29	Washington State Department of Health	Seattle Flu Study	Chu etl al
EPI_ISL_417152	hCoV-19/USA/WA-S99/2020	North America / USA / Washington / King County	2020-02-28	Washington State Department of Health	Seattle Flu Study	Chu etl al
EPI_ISL_417153	hCoV-19/USA/WA-S100/2020	North America / USA / Washington / King County	2020-02-29	Washington State Department of Health	Seattle Flu Study	Chu etl al
EPI_ISL_417150	hCoV-19/USA/WA-S97/2020	North America / USA / Washington / King County	2020-02-28	Washington State Department of Health	Seattle Flu Study	Chu etl al
EPI_ISL_417151	hCoV-19/USA/WA-S98/2020	North America / USA / Washington / King County	2020-02-29	Washington State Department of Health	Seattle Flu Study	Chu etl al
EPI_ISL_417156	hCoV-19/USA/WA-S103/2020	North America / USA / Washington / King County	2020-02-28	Washington State Department of Health	Seattle Flu Study	Chu etl al
EPI_ISL_417157	hCoV-19/USA/WA-S104/2020	North America / USA / Washington / Snohomish County	2020-03-05	Washington State Department of Health	Seattle Flu Study	Chu etl al
EPI_ISL_417154	hCoV-19/USA/WA-S101/2020	North America / USA / Washington / King County	2020-02-28	Washington State Department of Health	Seattle Flu Study	Chu etl al
EPI_ISL_417155	hCoV-19/USA/WA-S102/2020	North America / USA / Washington / King County	2020-02-28	Washington State Department of Health	Seattle Flu Study	Chu etl al
EPI_ISL_417158	hCoV-19/USA/WA-S105/2020	North America / USA / Washington / King County	2020-02-28	Washington State Department of Health	Seattle Flu Study	Chu etl al
EPI_ISL_417159	hCoV-19/USA/WA-S106/2020	North America / USA / Washington / King County	2020-02-29	Washington State Department of Health	Seattle Flu Study	Chu etl al
EPI_ISL_417185	hCoV-19/Hong Kong/Case28_30012020/2020	Asia / Hong Kong	2020-02-09	Department of Pathology, United Christian Hospital	Department of Health Technology and Informatics, Faculty of Health and Social Science, The Hong Kong Polytechnic University	Kenneth Siu-Sing LEUNG, Timothy Ting-Leung NG, Alan Ka-Lun WU, Miranda Chong-Yee YAU, Hiu-Yin LAO, Ming-Pan CHOI, Kingsley King-Gee TAM, Lam-Kwong LEE, Barry Kin-Chung WONG, Alex Yat-Man HO, Kam-Tong Yip, Kwok-Cheung LUNG, Raymond Wai-To LIU, Eugene Yuk-Keung TSO, Wai-Shing LEUNG, Man-Chun CHAN, Yuk-Yung NG, Kit-Man SIN, Kitty Sau-Chun FUNG, Sandy Ka-Yee CHAU, Wing-Kin TO, Tak-Lun Que, David Ho-K…
EPI_ISL_417186	hCoV-19/South Africa/R03006-20/2020	Africa / South Africa / KZN	2020-03-21	National Institute for Communicable Diseases of the National Health Laboratory Service	National Institute for Communicable Diseases of the National Health Laboratory Service	Allam M, Kwenda S, van Heusden P, Khumalo Z, Mohale T, Subramoney K, von Gottberg, A, Ismail A, Bhiman JN
EPI_ISL_417183	hCoV-19/Hong Kong/Case23_26012020/2020	Asia / Hong Kong	2020-01-30	Department of Clinical Pathology, Pamela Youde Nethersole Eastern Hospital	Department of Health Technology and Informatics, Faculty of Health and Social Science, The Hong Kong Polytechnic University	Kenneth Siu-Sing LEUNG, Timothy Ting-Leung NG, Alan Ka-Lun WU, Miranda Chong-Yee YAU, Hiu-Yin LAO, Ming-Pan CHOI, Kingsley King-Gee TAM, Lam-Kwong LEE, Barry Kin-Chung WONG, Alex Yat-Man HO, Kam-Tong Yip, Kwok-Cheung LUNG, Raymond Wai-To LIU, Eugene Yuk-Keung TSO, Wai-Shing LEUNG, Man-Chun CHAN, Yuk-Yung NG, Kit-Man SIN, Kitty Sau-Chun FUNG, Sandy Ka-Yee CHAU, Wing-Kin TO, Tak-Lun Que, David Ho-K…
EPI_ISL_417184	hCoV-19/Hong Kong/Case27_30012020/2020	Asia / Hong Kong	2020-02-08	Department of Clinical Pathology, Pamela Youde Nethersole Eastern Hospital	Department of Health Technology and Informatics, Faculty of Health and Social Science, The Hong Kong Polytechnic University	Kenneth Siu-Sing LEUNG, Timothy Ting-Leung NG, Alan Ka-Lun WU, Miranda Chong-Yee YAU, Hiu-Yin LAO, Ming-Pan CHOI, Kingsley King-Gee TAM, Lam-Kwong LEE, Barry Kin-Chung WONG, Alex Yat-Man HO, Kam-Tong Yip, Kwok-Cheung LUNG, Raymond Wai-To LIU, Eugene Yuk-Keung TSO, Wai-Shing LEUNG, Man-Chun CHAN, Yuk-Yung NG, Kit-Man SIN, Kitty Sau-Chun FUNG, Sandy Ka-Yee CHAU, Wing-Kin TO, Tak-Lun Que, David Ho-K…
EPI_ISL_417189	hCoV-19/USA/MN4-MDH4/2020	North America / USA / Minnesota	2020-03-09	Minnesota Department of Health, Public Health Laboratory	Minnesota Department of Health, Public Health Laboratory	Matt Plumb, Jake Garfin and Xiong Wang
EPI_ISL_417187	hCoV-19/Hong Kong/Case29_01022020/2020	Asia / Hong Kong	2020-02-08	Department of Clinical Pathology, Pamela Youde Nethersole Eastern Hospital	Department of Health Technology and Informatics, Faculty of Health and Social Science, The Hong Kong Polytechnic University	Kenneth Siu-Sing LEUNG, Timothy Ting-Leung NG, Alan Ka-Lun WU, Miranda Chong-Yee YAU, Hiu-Yin LAO, Ming-Pan CHOI, Kingsley King-Gee TAM, Lam-Kwong LEE, Barry Kin-Chung WONG, Alex Yat-Man HO, Kam-Tong Yip, Kwok-Cheung LUNG, Raymond Wai-To LIU, Eugene Yuk-Keung TSO, Wai-Shing LEUNG, Man-Chun CHAN, Yuk-Yung NG, Kit-Man SIN, Kitty Sau-Chun FUNG, Sandy Ka-Yee CHAU, Wing-Kin TO, Tak-Lun Que, David Ho-K…
EPI_ISL_417188	hCoV-19/Hong Kong/Case30_29012020/2020	Asia / Hong Kong	2020-02-08	Department of Clinical Pathology, Pamela Youde Nethersole Eastern Hospital	Department of Health Technology and Informatics, Faculty of Health and Social Science, The Hong Kong Polytechnic University	Kenneth Siu-Sing LEUNG, Timothy Ting-Leung NG, Alan Ka-Lun WU, Miranda Chong-Yee YAU, Hiu-Yin LAO, Ming-Pan CHOI, Kingsley King-Gee TAM, Lam-Kwong LEE, Barry Kin-Chung WONG, Alex Yat-Man HO, Kam-Tong Yip, Kwok-Cheung LUNG, Raymond Wai-To LIU, Eugene Yuk-Keung TSO, Wai-Shing LEUNG, Man-Chun CHAN, Yuk-Yung NG, Kit-Man SIN, Kitty Sau-Chun FUNG, Sandy Ka-Yee CHAU, Wing-Kin TO, Tak-Lun Que, David Ho-K…
EPI_ISL_410546	hCoV-19/Italy/INMI1-cs/2020	Europe / Italy / Rome	2020-01-31	INMI Lazzaro Spallanzani IRCCS	Laboratory of Virology, INMI Lazzaro Spallanzani IRCCS	Maria R. Capobianchi, Cesare E. M. Gruber, Martina Rueca, Fabrizio Carletti, Barbara Bartolini, Francesco Messina, Emanuela Giombini, Francesca Colavita, Concetta Castilletti, Eleonora Lalle, Emanuele Nicastri, Giuseppe Ippolito.
EPI_ISL_410545	hCoV-19/Italy/INMI1-isl/2020	Europe / Italy / Rome	2020-01-29	INMI Lazzaro Spallanzani IRCCS	Laboratory of Virology, INMI Lazzaro Spallanzani IRCCS	Maria R. Capobianchi, Cesare E. M. Gruber, Martina Rueca, Barbara Bartolini, Francesco Messina, Emanuela Giombini, Francesca Colavita, Concetta Castilletti, Eleonora Lalle, Fabrizio Carletti, Emanuele Nicastri, Giuseppe Ippolito.
EPI_ISL_410544	hCoV-19/pangolin/Guangdong/P2S/2019	Asia / China / Guangdong	2019	Beijing Institute of Microbiology and Epidemiology	Beijing Institute of Microbiology and Epidemiology	Wu-Chun Cao; Tommy Tsan-Yuk Lam; Na Jia; Ya-Wei Zhang; Jia-Fu Jiang; Bao-Gui Jiang
EPI_ISL_417181	hCoV-19/Hong Kong/Case19_04022020/2020	Asia / Hong Kong	2020-02-05	Department of Pathology, United Christian Hospital	Department of Health Technology and Informatics, Faculty of Health and Social Science, The Hong Kong Polytechnic University	Kenneth Siu-Sing LEUNG, Timothy Ting-Leung NG, Alan Ka-Lun WU, Miranda Chong-Yee YAU, Hiu-Yin LAO, Ming-Pan CHOI, Kingsley King-Gee TAM, Lam-Kwong LEE, Barry Kin-Chung WONG, Alex Yat-Man HO, Kam-Tong Yip, Kwok-Cheung LUNG, Raymond Wai-To LIU, Eugene Yuk-Keung TSO, Wai-Shing LEUNG, Man-Chun CHAN, Yuk-Yung NG, Kit-Man SIN, Kitty Sau-Chun FUNG, Sandy Ka-Yee CHAU, Wing-Kin TO, Tak-Lun Que, David Ho-K…
EPI_ISL_417182	hCoV-19/Hong Kong/Case20_30012020/2020	Asia / Hong Kong	2020-02-05	Department of Pathology, United Christian Hospital	Department of Health Technology and Informatics, Faculty of Health and Social Science, The Hong Kong Polytechnic University	Kenneth Siu-Sing LEUNG, Timothy Ting-Leung NG, Alan Ka-Lun WU, Miranda Chong-Yee YAU, Hiu-Yin LAO, Ming-Pan CHOI, Kingsley King-Gee TAM, Lam-Kwong LEE, Barry Kin-Chung WONG, Alex Yat-Man HO, Kam-Tong Yip, Kwok-Cheung LUNG, Raymond Wai-To LIU, Eugene Yuk-Keung TSO, Wai-Shing LEUNG, Man-Chun CHAN, Yuk-Yung NG, Kit-Man SIN, Kitty Sau-Chun FUNG, Sandy Ka-Yee CHAU, Wing-Kin TO, Tak-Lun Que, David Ho-K…
EPI_ISL_417180	hCoV-19/Hong Kong/Case17_22012020/2020	Asia / Hong Kong	2020-02-03	Department of Pathology, United Christian Hospital	Department of Health Technology and Informatics, Faculty of Health and Social Science, The Hong Kong Polytechnic University	Kenneth Siu-Sing LEUNG, Timothy Ting-Leung NG, Alan Ka-Lun WU, Miranda Chong-Yee YAU, Hiu-Yin LAO, Ming-Pan CHOI, Kingsley King-Gee TAM, Lam-Kwong LEE, Barry Kin-Chung WONG, Alex Yat-Man HO, Kam-Tong Yip, Kwok-Cheung LUNG, Raymond Wai-To LIU, Eugene Yuk-Keung TSO, Wai-Shing LEUNG, Man-Chun CHAN, Yuk-Yung NG, Kit-Man SIN, Kitty Sau-Chun FUNG, Sandy Ka-Yee CHAU, Wing-Kin TO, Tak-Lun Que, David Ho-K…
EPI_ISL_417174	hCoV-19/USA/WA-S121/2020	North America / USA / Washington / King County	2020-03-01	Washington State Department of Health	Seattle Flu Study	Chu etl al
EPI_ISL_417175	hCoV-19/USA/WA-S122/2020	North America / USA / Washington / Grant County	2020-03-02	Washington State Department of Health	Seattle Flu Study	Chu etl al
EPI_ISL_417172	hCoV-19/USA/WA-S119/2020	North America / USA / Washington / King County	2020-02-29	Washington State Department of Health	Seattle Flu Study	Chu etl al
EPI_ISL_417173	hCoV-19/USA/WA-S120/2020	North America / USA / Washington / King County	2020-03-01	Washington State Department of Health	Seattle Flu Study	Chu etl al
EPI_ISL_417178	hCoV-19/Hong Kong/Case6_21012020/2020	Asia / Hong Kong	2020-01-25	Department of Pathology, Princess Margaret Hospital	Department of Health Technology and Informatics, Faculty of Health and Social Science, The Hong Kong Polytechnic University	Kenneth Siu-Sing LEUNG, Timothy Ting-Leung NG, Alan Ka-Lun WU, Miranda Chong-Yee YAU, Hiu-Yin LAO, Ming-Pan CHOI, Kingsley King-Gee TAM, Lam-Kwong LEE, Barry Kin-Chung WONG, Alex Yat-Man HO, Kam-Tong Yip, Kwok-Cheung LUNG, Raymond Wai-To LIU, Eugene Yuk-Keung TSO, Wai-Shing LEUNG, Man-Chun CHAN, Yuk-Yung NG, Kit-Man SIN, Kitty Sau-Chun FUNG, Sandy Ka-Yee CHAU, Wing-Kin TO, Tak-Lun Que, David Ho-K…
EPI_ISL_417179	hCoV-19/Hong Kong/Case12_22012020/2020	Asia / Hong Kong	2020-01-30	Department of Pathology, Princess Margaret Hospital	Department of Health Technology and Informatics, Faculty of Health and Social Science, The Hong Kong Polytechnic University	Kenneth Siu-Sing LEUNG, Timothy Ting-Leung NG, Alan Ka-Lun WU, Miranda Chong-Yee YAU, Hiu-Yin LAO, Ming-Pan CHOI, Kingsley King-Gee TAM, Lam-Kwong LEE, Barry Kin-Chung WONG, Alex Yat-Man HO, Kam-Tong Yip, Kwok-Cheung LUNG, Raymond Wai-To LIU, Eugene Yuk-Keung TSO, Wai-Shing LEUNG, Man-Chun CHAN, Yuk-Yung NG, Kit-Man SIN, Kitty Sau-Chun FUNG, Sandy Ka-Yee CHAU, Wing-Kin TO, Tak-Lun Que, David Ho-K…
EPI_ISL_417176	hCoV-19/Hong Kong/Case1_21012020/2020	Asia / Hong Kong	2020-01-21	Department of Pathology, Princess Margaret Hospital	Department of Health Technology and Informatics, Faculty of Health and Social Science, The Hong Kong Polytechnic University	Kenneth Siu-Sing LEUNG, Timothy Ting-Leung NG, Alan Ka-Lun WU, Miranda Chong-Yee YAU, Hiu-Yin LAO, Ming-Pan CHOI, Kingsley King-Gee TAM, Lam-Kwong LEE, Barry Kin-Chung WONG, Alex Yat-Man HO, Kam-Tong Yip, Kwok-Cheung LUNG, Raymond Wai-To LIU, Eugene Yuk-Keung TSO, Wai-Shing LEUNG, Man-Chun CHAN, Yuk-Yung NG, Kit-Man SIN, Kitty Sau-Chun FUNG, Sandy Ka-Yee CHAU, Wing-Kin TO, Tak-Lun Que, David Ho-K…
EPI_ISL_417177	hCoV-19/Hong Kong/Case2_18012020/2020	Asia / Hong Kong	2020-01-23	Department of Pathology, Princess Margaret Hospital	Department of Health Technology and Informatics, Faculty of Health and Social Science, The Hong Kong Polytechnic University	Kenneth Siu-Sing LEUNG, Timothy Ting-Leung NG, Alan Ka-Lun WU, Miranda Chong-Yee YAU, Hiu-Yin LAO, Ming-Pan CHOI, Kingsley King-Gee TAM, Lam-Kwong LEE, Barry Kin-Chung WONG, Alex Yat-Man HO, Kam-Tong Yip, Kwok-Cheung LUNG, Raymond Wai-To LIU, Eugene Yuk-Keung TSO, Wai-Shing LEUNG, Man-Chun CHAN, Yuk-Yung NG, Kit-Man SIN, Kitty Sau-Chun FUNG, Sandy Ka-Yee CHAU, Wing-Kin TO, Tak-Lun Que, David Ho-K…
EPI_ISL_410539	hCoV-19/pangolin/Guangxi/P1E/2017	Asia / China / Guangxi	2017	Beijing Institute of Microbiology and Epidemiology	Beijing Institute of Microbiology and Epidemiology	Wu-Chun Cao; Tommy Tsan-Yuk Lam; Na Jia; Ya-Wei Zhang; Jia-Fu Jiang; Bao-Gui Jiang
EPI_ISL_410538	hCoV-19/pangolin/Guangxi/P4L/2017	Asia / China / Guangxi	2017	Beijing Institute of Microbiology and Epidemiology	Beijing Institute of Microbiology and Epidemiology	Wu-Chun Cao; Tommy Tsan-Yuk Lam; Na Jia; Ya-Wei Zhang; Jia-Fu Jiang; Bao-Gui Jiang
EPI_ISL_410537	hCoV-19/Singapore/6/2020	Asia / Singapore	2020-02-09	Singapore General Hospital, Molecular Laboratory, Division of Pathology	Programme in Emerging Infectious Diseases, Duke-NUS Medical School	Danielle E Anderson, Martin Linster, Yan Zhuang, Jayanthi Jayakumar, Kian Sing Chan, Lynette LE Oon, Shirin Kalimuddin, Jenny GH Low, Yvonne CF Su, Gavin JD Smith
EPI_ISL_410536	hCoV-19/Singapore/5/2020	Asia / Singapore	2020-02-06	Singapore General Hospital, Molecular Laboratory, Division of Pathology	Programme in Emerging Infectious Diseases, Duke-NUS Medical School	Danielle E Anderson, Martin Linster, Yan Zhuang, Jayanthi Jayakumar, Kian Sing Chan, Lynette LE Oon, Shirin Kalimuddin, Jenny GH Low, Yvonne CF Su, Gavin JD Smith
EPI_ISL_410535	hCoV-19/Singapore/4/2020	Asia / Singapore	2020-02-03	National Centre for Infectious Diseases	Programme in Emerging Infectious Diseases, Duke-NUS Medical School	Danielle E Anderson, Martin Linster, Yan Zhuang, Jayanthi Jayakumar, David CB Lye, Yee Sin Leo, Barnaby E Young, Yvonne CF Su, Gavin JD Smith
EPI_ISL_410543	hCoV-19/pangolin/Guangxi/P3B/2017	Asia / China / Guangxi	2017	Beijing Institute of Microbiology and Epidemiology	Beijing Institute of Microbiology and Epidemiology	Wu-Chun Cao; Tommy Tsan-Yuk Lam; Na Jia; Ya-Wei Zhang; Jia-Fu Jiang; Bao-Gui Jiang
EPI_ISL_410542	hCoV-19/pangolin/Guangxi/P2V/2017	Asia / China / Guangxi	2017	Beijing Institute of Microbiology and Epidemiology	Beijing Institute of Microbiology and Epidemiology	Wu-Chun Cao; Tommy Tsan-Yuk Lam; Na Jia; Ya-Wei Zhang; Jia-Fu Jiang; Bao-Gui Jiang
EPI_ISL_410541	hCoV-19/pangolin/Guangxi/P5E/2017	Asia / China / Guangxi	2017	Beijing Institute of Microbiology and Epidemiology	Beijing Institute of Microbiology and Epidemiology	Wu-Chun Cao; Tommy Tsan-Yuk Lam; Na Jia; Ya-Wei Zhang; Jia-Fu Jiang; Bao-Gui Jiang
EPI_ISL_410540	hCoV-19/pangolin/Guangxi/P5L/2017	Asia / China / Guangxi	2017	Beijing Institute of Microbiology and Epidemiology	Beijing Institute of Microbiology and Epidemiology	Wu-Chun Cao; Tommy Tsan-Yuk Lam; Na Jia; Ya-Wei Zhang; Jia-Fu Jiang; Bao-Gui Jiang
EPI_ISL_417170	hCoV-19/USA/WA-S117/2020	North America / USA / Washington	2020-03-02	Washington State Department of Health	Seattle Flu Study	Chu etl al
EPI_ISL_417171	hCoV-19/USA/WA-S118/2020	North America / USA / Washington / King County	2020-03-01	Washington State Department of Health	Seattle Flu Study	Chu etl al
EPI_ISL_413600	hCoV-19/Australia/NSW14/2020	Oceania / Australia / NSW / Sydney	2020-03-03	Centre for Infectious Diseases and Microbiology - Public Health	NSW Health Pathology - Institute of Clinical Pathology and Medical Research; Westmead Hospital; University of Sydney	Gall, M, Eden J-S, Lam C, Gray K, Timms, V, Rockett R, Carter I, Rahman H, Holmes EC, O’Sullivan MV, Sintchenko V, Chen SC, Maddocks S, Kok J and Dwyer DE for the 2019-nCoV Study Group*
EPI_ISL_413601	hCoV-19/USA/WA13-UW9/2020	North America / USA / Washington	2020-03-02	UW Virology Lab	UW Virology Lab	Pavitra Roychoudhury, Hong Xie, Keith Jerome, Alexander Greninger
EPI_ISL_417196	hCoV-19/USA/MN29-MDH29/2020	North America / USA / Minnesota	2020-03-11	Minnesota Department of Health, Public Health Laboratory	Minnesota Department of Health, Public Health Laboratory	Matt Plumb, Jake Garfin and Xiong Wang
EPI_ISL_417197	hCoV-19/Hong Kong/Case34_30012020/2020	Asia / Hong Kong	2020-02-09	Department of Clinical Pathology, Pamela Youde Nethersole Eastern Hospital	Department of Health Technology and Informatics, Faculty of Health and Social Science, The Hong Kong Polytechnic University	Kenneth Siu-Sing LEUNG, Timothy Ting-Leung NG, Alan Ka-Lun WU, Miranda Chong-Yee YAU, Hiu-Yin LAO, Ming-Pan CHOI, Kingsley King-Gee TAM, Lam-Kwong LEE, Barry Kin-Chung WONG, Alex Yat-Man HO, Kam-Tong Yip, Kwok-Cheung LUNG, Raymond Wai-To LIU, Eugene Yuk-Keung TSO, Wai-Shing LEUNG, Man-Chun CHAN, Yuk-Yung NG, Kit-Man SIN, Kitty Sau-Chun FUNG, Sandy Ka-Yee CHAU, Wing-Kin TO, Tak-Lun Que, David Ho-K…
EPI_ISL_417194	hCoV-19/USA/MN26-MDH26/2020	North America / USA / Minnesota	2020-03-12	Minnesota Department of Health, Public Health Laboratory	Minnesota Department of Health, Public Health Laboratory	Matt Plumb, Jake Garfin and Xiong Wang
EPI_ISL_417195	hCoV-19/Hong Kong/Case33_02022020/2020	Asia / Hong Kong	2020-02-09	Department of Clinical Pathology, Pamela Youde Nethersole Eastern Hospital	Department of Health Technology and Informatics, Faculty of Health and Social Science, The Hong Kong Polytechnic University	Kenneth Siu-Sing LEUNG, Timothy Ting-Leung NG, Alan Ka-Lun WU, Miranda Chong-Yee YAU, Hiu-Yin LAO, Ming-Pan CHOI, Kingsley King-Gee TAM, Lam-Kwong LEE, Barry Kin-Chung WONG, Alex Yat-Man HO, Kam-Tong Yip, Kwok-Cheung LUNG, Raymond Wai-To LIU, Eugene Yuk-Keung TSO, Wai-Shing LEUNG, Man-Chun CHAN, Yuk-Yung NG, Kit-Man SIN, Kitty Sau-Chun FUNG, Sandy Ka-Yee CHAU, Wing-Kin TO, Tak-Lun Que, David Ho-K…
EPI_ISL_417198	hCoV-19/USA/MN30-MDH30/2020	North America / USA / Minnesota	2020-03-12	Minnesota Department of Health, Public Health Laboratory	Minnesota Department of Health, Public Health Laboratory	Matt Plumb, Jake Garfin and Xiong Wang
EPI_ISL_417199	hCoV-19/Hong Kong/Case35_04022020/2020	Asia / Hong Kong	2020-02-09	Department of Clinical Pathology, Pamela Youde Nethersole Eastern Hospital	Department of Health Technology and Informatics, Faculty of Health and Social Science, The Hong Kong Polytechnic University	Chong-Yee YAU, Hiu-Yin LAO, Ming-Pan CHOI, Kingsley King-Gee TAM, Lam-Kwong LEE, Barry Kin-Chung WONG, Alex Yat-Man HO, Kam-Tong Yip, Kwok-Cheung LUNG, Raymond Wai-To LIU, Eugene Yuk-Keung TSO, Wai-Shing LEUNG, Man-Chun CHAN, Yuk-Yung NG, Kit-Man SIN, Kitty Sau-Chun FUNG, Sandy Ka-Yee CHAU, Wing-Kin TO, Tak-Lun Que, David Ho-Keung SHUM, Shea Ping YIP, Wing Cheong YAM, Gilman Kit-Hang SIU
EPI_ISL_417192	hCoV-19/USA/MN25-MDH25/2020	North America / USA / Minnesota	2020-03-12	Minnesota Department of Health, Public Health Laboratory	Minnesota Department of Health, Public Health Laboratory	Matt Plumb, Jake Garfin and Xiong Wang
EPI_ISL_417193	hCoV-19/Hong Kong/Case32_04022020/2020	Asia / Hong Kong	2020-02-09	Department of Clinical Pathology, Pamela Youde Nethersole Eastern Hospital	Department of Health Technology and Informatics, Faculty of Health and Social Science, The Hong Kong Polytechnic University	Kenneth Siu-Sing LEUNG, Timothy Ting-Leung NG, Alan Ka-Lun WU, Miranda Chong-Yee YAU, Hiu-Yin LAO, Ming-Pan CHOI, Kingsley King-Gee TAM, Lam-Kwong LEE, Barry Kin-Chung WONG, Alex Yat-Man HO, Kam-Tong Yip, Kwok-Cheung LUNG, Raymond Wai-To LIU, Eugene Yuk-Keung TSO, Wai-Shing LEUNG, Man-Chun CHAN, Yuk-Yung NG, Kit-Man SIN, Kitty Sau-Chun FUNG, Sandy Ka-Yee CHAU, Wing-Kin TO, Tak-Lun Que, David Ho-K…
EPI_ISL_417190	hCoV-19/Hong Kong/Case31_28012020/2020	Asia / Hong Kong	2020-02-08	Department of Clinical Pathology, Pamela Youde Nethersole Eastern Hospital	Department of Health Technology and Informatics, Faculty of Health and Social Science, The Hong Kong Polytechnic University	Kenneth Siu-Sing LEUNG, Timothy Ting-Leung NG, Alan Ka-Lun WU, Miranda Chong-Yee YAU, Hiu-Yin LAO, Ming-Pan CHOI, Kingsley King-Gee TAM, Lam-Kwong LEE, Barry Kin-Chung WONG, Alex Yat-Man HO, Kam-Tong Yip, Kwok-Cheung LUNG, Raymond Wai-To LIU, Eugene Yuk-Keung TSO, Wai-Shing LEUNG, Man-Chun CHAN, Yuk-Yung NG, Kit-Man SIN, Kitty Sau-Chun FUNG, Sandy Ka-Yee CHAU, Wing-Kin TO, Tak-Lun Que, David Ho-K…
EPI_ISL_417191	hCoV-19/USA/MN5-MDH5/2020	North America / USA / Minnesota	2020-03-10	Minnesota Department of Health, Public Health Laboratory	Minnesota Department of Health, Public Health Laboratory	Matt Plumb, Jake Garfin and Xiong Wang
EPI_ISL_416690	hCoV-19/USA/WA-UW152/2020	North America / USA / Washington	2020-03-13	UW Virology Lab	UW Virology Lab	Pavitra Roychoudhury, Hong Xie, Keith Jerome, Alexander Greninger
EPI_ISL_416691	hCoV-19/USA/WA-UW153/2020	North America / USA / Washington	2020-03-13	UW Virology Lab	UW Virology Lab	Pavitra Roychoudhury, Hong Xie, Keith Jerome, Alexander Greninger
EPI_ISL_416694	hCoV-19/USA/WA-UW156/2020	North America / USA / Washington	2020-03-13	UW Virology Lab	UW Virology Lab	Pavitra Roychoudhury, Hong Xie, Keith Jerome, Alexander Greninger
EPI_ISL_416695	hCoV-19/USA/WA-UW157/2020	North America / USA / Washington	2020-03-13	UW Virology Lab	UW Virology Lab	Pavitra Roychoudhury, Hong Xie, Keith Jerome, Alexander Greninger
EPI_ISL_416692	hCoV-19/USA/WA-UW154/2020	North America / USA / Washington	2020-03-14	UW Virology Lab	UW Virology Lab	Pavitra Roychoudhury, Hong Xie, Keith Jerome, Alexander Greninger
EPI_ISL_416693	hCoV-19/USA/WA-UW155/2020	North America / USA / Washington	2020-03-12	UW Virology Lab	UW Virology Lab	Pavitra Roychoudhury, Hong Xie, Keith Jerome, Alexander Greninger
EPI_ISL_416698	hCoV-19/USA/WA-UW160/2020	North America / USA / Washington	2020-03-13	UW Virology Lab	UW Virology Lab	Pavitra Roychoudhury, Hong Xie, Keith Jerome, Alexander Greninger
EPI_ISL_416699	hCoV-19/USA/WA-UW161/2020	North America / USA / Washington	2020-03-13	UW Virology Lab	UW Virology Lab	Pavitra Roychoudhury, Hong Xie, Keith Jerome, Alexander Greninger
EPI_ISL_416696	hCoV-19/USA/WA-UW158/2020	North America / USA / Washington	2020-03-13	UW Virology Lab	UW Virology Lab	Pavitra Roychoudhury, Hong Xie, Keith Jerome, Alexander Greninger
EPI_ISL_416697	hCoV-19/USA/WA-UW159/2020	North America / USA / Washington	2020-03-13	UW Virology Lab	UW Virology Lab	Pavitra Roychoudhury, Hong Xie, Keith Jerome, Alexander Greninger
EPI_ISL_416680	hCoV-19/USA/WA-UW142/2020	North America / USA / Washington	2020-03-11	UW Virology Lab	UW Virology Lab	Pavitra Roychoudhury, Hong Xie, Keith Jerome, Alexander Greninger
EPI_ISL_414020	hCoV-19/Switzerland/GE5373/2020	Europe / Switzerland / Geneva	2020-02-27	Laboratoire de Virologie, HUG	Swiss National Reference Centre for Influenza	LAUBSCHER Florian et al.
EPI_ISL_416683	hCoV-19/USA/WA-UW145/2020	North America / USA / Washington	2020-03-15	UW Virology Lab	UW Virology Lab	Pavitra Roychoudhury, Hong Xie, Keith Jerome, Alexander Greninger
EPI_ISL_416684	hCoV-19/USA/WA-UW146/2020	North America / USA / Washington	2020-03-14	UW Virology Lab	UW Virology Lab	Pavitra Roychoudhury, Hong Xie, Keith Jerome, Alexander Greninger
EPI_ISL_414022	hCoV-19/Switzerland/GE9586/2020	Europe / Switzerland / Geneva	2020-02-27	Laboratoire de Virologie, HUG	Swiss National Reference Centre for Influenza	LAUBSCHER Florian et al.
EPI_ISL_416681	hCoV-19/USA/WA-UW143/2020	North America / USA / Washington	2020-03-11	UW Virology Lab	UW Virology Lab	Pavitra Roychoudhury, Hong Xie, Keith Jerome, Alexander Greninger
EPI_ISL_414021	hCoV-19/Switzerland/BL0902/2020	Europe / Switzerland / Basel	2020-02-27	Laboratoire de Virologie, HUG	Swiss National Reference Centre for Influenza	LAUBSCHER Florian et al.
EPI_ISL_416682	hCoV-19/USA/WA-UW144/2020	North America / USA	2020-03-09	UW Virology Lab	UW Virology Lab	Pavitra Roychoudhury, Hong Xie, Keith Jerome, Alexander Greninger
EPI_ISL_414024	hCoV-19/Scotland/CVR02/2020	Europe / United Kingdom / Scotland	2020-03-02	West of Scotland Specialist Virology Centre, NHSGGC	MRC-University of Glasgow Centre for Virus Research	Emma Thomson, Antonia Ho; Kathy Smollett, Daniel Mair, Stephen Carmichael, Ana da Silva Filipe; Richard Orton, David L Robertson; Alasdair MacLean, Rory Gunson.
EPI_ISL_416687	hCoV-19/USA/WA-UW149/2020	North America / USA / Washington	2020-03-14	UW Virology Lab	UW Virology Lab	Pavitra Roychoudhury, Hong Xie, Keith Jerome, Alexander Greninger
EPI_ISL_414023	hCoV-19/Switzerland/VD5615/2020	Europe / Switzerland / Vaud	2020-03-01	Laboratoire de Virologie, HUG	Swiss National Reference Centre for Influenza	LAUBSCHER Florian et al.
EPI_ISL_416688	hCoV-19/USA/WA-UW150/2020	North America / USA / Washington	2020-03-14	UW Virology Lab	UW Virology Lab	Pavitra Roychoudhury, Hong Xie, Keith Jerome, Alexander Greninger
EPI_ISL_414026	hCoV-19/Scotland/CVR04/2020	Europe / United Kingdom / Scotland	2020-03-04	West of Scotland Specialist Virology Centre, NHSGGC	MRC-University of Glasgow Centre for Virus Research	Emma Thomson, Antonia Ho; Kathy Smollett, Daniel Mair, Stephen Carmichael, Ana da Silva Filipe; Richard Orton, David L Robertson; Alasdair MacLean, Rory Gunson.
EPI_ISL_416685	hCoV-19/USA/WA-UW147/2020	North America / USA / Washington	2020-03-15	UW Virology Lab	UW Virology Lab	Pavitra Roychoudhury, Hong Xie, Keith Jerome, Alexander Greninger
EPI_ISL_414025	hCoV-19/Scotland/CVR03/2020	Europe / United Kingdom / Scotland	2020-03-01	West of Scotland Specialist Virology Centre, NHSGGC	MRC-University of Glasgow Centre for Virus Research	Emma Thomson, Antonia Ho; Kathy Smollett, Daniel Mair, Stephen Carmichael, Ana da Silva Filipe; Richard Orton, David L Robertson; Alasdair MacLean, Rory Gunson.
EPI_ISL_416686	hCoV-19/USA/WA-UW148/2020	North America / USA / Washington	2020-03-14	UW Virology Lab	UW Virology Lab	Pavitra Roychoudhury, Hong Xie, Keith Jerome, Alexander Greninger
EPI_ISL_414027	hCoV-19/Scotland/CVR05/2020	Europe / United Kingdom / Scotland	2020-03-04	West of Scotland Specialist Virology Centre, NHSGGC	MRC-University of Glasgow Centre for Virus Research	Emma Thomson, Antonia Ho; Kathy Smollett, Daniel Mair, Stephen Carmichael, Ana da Silva Filipe; Richard Orton, David L Robertson; Alasdair MacLean, Rory Gunson.
EPI_ISL_416689	hCoV-19/USA/WA-UW151/2020	North America / USA / Washington	2020-03-14	UW Virology Lab	UW Virology Lab	Pavitra Roychoudhury, Hong Xie, Keith Jerome, Alexander Greninger
EPI_ISL_404228	hCoV-19/Zhejiang/WZ-02/2020	Asia / China / Zhejiang	2020-01-17	Zhejiang Provincial Center for Disease Control and Prevention	Department of Microbiology, Zhejiang Provincial Center for Disease Control and Prevention	Yanjun Zhang, Yin Chen, Haiyan Mao, Junhang Pan, Xiuyu Lou, Yiyu Lu, Juying Yan, Hanping Zhu, Jian Gao, Yan Feng, Yi Sun, Hao Yan, Zhen Li, Yisheng Sun, Liming Gong, Qiong Ge, Wen Shi, Xinying Wang, Wenwu Yao, Zhangnv Yang, Fang Xu, Chen Chen, Enfu Chen, Zhen Wang, Zhiping Chen, Jianmin Jiang, Chonggao Hu
EPI_ISL_404227	hCoV-19/Zhejiang/WZ-01/2020	Asia / China / Zhejiang	2020-01-16	Zhejiang Provincial Center for Disease Control and Prevention	Department of Microbiology, Zhejiang Provincial Center for Disease Control and Prevention	Yin Chen, Yanjun Zhang, Haiyan Mao, Junhang Pan, Xiuyu Lou, Yiyu Lu, Juying Yan, Hanping Zhu, Jian Gao, Yan Feng, Yi Sun, Hao Yan, Zhen Li, Yisheng Sun, Liming Gong, Qiong Ge, Wen Shi, Xinying Wang, Wenwu Yao, Zhangnv Yang, Fang Xu, Chen Chen, Enfu Chen, Zhen Wang, Zhiping Chen, Jianmin Jiang, Chonggao Hu
EPI_ISL_404253	hCoV-19/USA/IL1/2020	North America / USA / Illinois / Chicago	2020-01-21	IL Department of Public Health Chicago Laboratory	Pathogen Discovery, Respiratory Viruses Branch, Division of Viral Diseases, Centers for Dieases Control and Prevention	Ying Tao, Krista Queen, Clinton R. Paden, Jing Zhang, Yan Li, Anna Uehara, Xiaoyan Lu, Brian Lynch, Senthil Kumar K. Sakthivel, Brett L. Whitaker, Shifaq Kamili, Lijuan Wang, Janna' R. Murray, Susan I. Gerber, Stephen Lindstrom, Suxiang Tong
EPI_ISL_414040	hCoV-19/England/200641094/2020	Europe / United Kingdom / England	2020-02-05	Respiratory Virus Unit, Microbiology Services Colindale, Public Health England	Respiratory Virus Unit, Microbiology Services Colindale, Public Health England	Monica Galiano, Shahjahan Miah, Angie Lackenby, Omolola Akinbami, Tiina Talts, Leena Bhaw, Richard Myers, Steven Platt, Kirstin Edwards, Jonathan Hubb, Joanna Ellis, Maria Zambon
EPI_ISL_414042	hCoV-19/England/200690300/2020	Europe / United Kingdom / England	2020-02-08	Respiratory Virus Unit, Microbiology Services Colindale, Public Health England	Respiratory Virus Unit, Microbiology Services Colindale, Public Health England	Monica Galiano, Shahjahan Miah, Angie Lackenby, Omolola Akinbami, Tiina Talts, Leena Bhaw, Richard Myers, Steven Platt, Kirstin Edwards, Jonathan Hubb, Joanna Ellis, Maria Zambon
EPI_ISL_414041	hCoV-19/England/200690245/2020	Europe / United Kingdom / England	2020-02-08	Respiratory Virus Unit, Microbiology Services Colindale, Public Health England	Respiratory Virus Unit, Microbiology Services Colindale, Public Health England	Monica Galiano, Shahjahan Miah, Angie Lackenby, Omolola Akinbami, Tiina Talts, Leena Bhaw, Richard Myers, Steven Platt, Kirstin Edwards, Jonathan Hubb, Joanna Ellis, Maria Zambon
EPI_ISL_414044	hCoV-19/England/200690756/2020	Europe / United Kingdom / England	2020-02-08	Respiratory Virus Unit, Microbiology Services Colindale, Public Health England	Respiratory Virus Unit, Microbiology Services Colindale, Public Health England	Monica Galiano, Shahjahan Miah, Angie Lackenby, Omolola Akinbami, Tiina Talts, Leena Bhaw, Richard Myers, Steven Platt, Kirstin Edwards, Jonathan Hubb, Joanna Ellis, Maria Zambon
EPI_ISL_414043	hCoV-19/England/200690306/2020	Europe / United Kingdom / England	2020-02-07	Respiratory Virus Unit, Microbiology Services Colindale, Public Health England	Respiratory Virus Unit, Microbiology Services Colindale, Public Health England	Monica Galiano, Shahjahan Miah, Angie Lackenby, Omolola Akinbami, Tiina Talts, Leena Bhaw, Richard Myers, Steven Platt, Kirstin Edwards, Jonathan Hubb, Joanna Ellis, Maria Zambon
EPI_ISL_414045	hCoV-19/Brazil/RJ-314/2020	South America / Brazil / Rio de Janeiro / Rio de Janeiro	2020-03-04	LACEN RJ - Laboratório Central de Saúde Pública Noel Nutels	Instituto Oswaldo Cruz FIOCRUZ - Laboratory of Respiratory Viruses and Measles (LVRS)	Paola Resende, Alisson Fabri, Joilson Xavier, Sunando Roy, Fernando Motta, Aline Mattos, Milene Miranda, Cristiana Garcia, Braulia Caetano, Maria Ogrzewalska, Jonathan Lopes, Luciana Appolinario, Maria Nóbrega, Marilda Siqueira
EPI_ISL_417101	hCoV-19/USA/WA-S48/2020	North America / USA / Washington / Snohomish County	2020-02-29	Washington State Department of Health	Seattle Flu Study	Chu etl al
EPI_ISL_417102	hCoV-19/USA/WA-S49/2020	North America / USA / Washington / King County	2020-03-04	Washington State Department of Health	Seattle Flu Study	Chu etl al
EPI_ISL_417100	hCoV-19/USA/WA-S47/2020	North America / USA / Washington / Snohomish County	2020-02-29	Washington State Department of Health	Seattle Flu Study	Chu etl al
EPI_ISL_417105	hCoV-19/USA/WA-S52/2020	North America / USA / Washington / Snohomish County	2020-03-03	Washington State Department of Health	Seattle Flu Study	Chu etl al
EPI_ISL_417106	hCoV-19/USA/WA-S53/2020	North America / USA / Washington / Snohomish County	2020-03-03	Washington State Department of Health	Seattle Flu Study	Chu etl al
EPI_ISL_417103	hCoV-19/USA/WA-S50/2020	North America / USA / Washington / King County	2020-03-05	Washington State Department of Health	Seattle Flu Study	Chu etl al
EPI_ISL_417104	hCoV-19/USA/WA-S51/2020	North America / USA / Washington	2020-03-03	Washington State Department of Health	Seattle Flu Study	Chu etl al
EPI_ISL_417109	hCoV-19/USA/WA-S56/2020	North America / USA / Washington / King County	2020-03-05	Washington State Department of Health	Seattle Flu Study	Chu etl al
EPI_ISL_417107	hCoV-19/USA/WA-S54/2020	North America / USA / Washington / King County	2020-03-05	Washington State Department of Health	Seattle Flu Study	Chu etl al
EPI_ISL_417108	hCoV-19/USA/WA-S55/2020	North America / USA / Washington / King County	2020-02-29	Washington State Department of Health	Seattle Flu Study	Chu etl al
EPI_ISL_417120	hCoV-19/USA/WA-S67/2020	North America / USA / Washington / King County	2020-03-04	Washington State Department of Health	Seattle Flu Study	Chu etl al
EPI_ISL_417123	hCoV-19/USA/WA-S70/2020	North America / USA / Washington / King County	2020-03-05	Washington State Department of Health	Seattle Flu Study	Chu etl al
EPI_ISL_417124	hCoV-19/USA/WA-S71/2020	North America / USA / Washington / King County	2020-03-05	Washington State Department of Health	Seattle Flu Study	Chu etl al
EPI_ISL_417121	hCoV-19/USA/WA-S68/2020	North America / USA / Washington / King County	2020-03-04	Washington State Department of Health	Seattle Flu Study	Chu etl al
EPI_ISL_417122	hCoV-19/USA/WA-S69/2020	North America / USA / Washington / King County	2020-03-05	Washington State Department of Health	Seattle Flu Study	Chu etl al
EPI_ISL_417127	hCoV-19/USA/WA-S74/2020	North America / USA / Washington / King County	2020-03-05	Washington State Department of Health	Seattle Flu Study	Chu etl al
EPI_ISL_417128	hCoV-19/USA/WA-S75/2020	North America / USA / Washington / King County	2020-03-05	Washington State Department of Health	Seattle Flu Study	Chu etl al
EPI_ISL_417125	hCoV-19/USA/WA-S72/2020	North America / USA / Washington / King County	2020-03-06	Washington State Department of Health	Seattle Flu Study	Chu etl al
EPI_ISL_417126	hCoV-19/USA/WA-S73/2020	North America / USA / Washington	2020-03-05	Washington State Department of Health	Seattle Flu Study	Chu etl al
EPI_ISL_417129	hCoV-19/USA/WA-S76/2020	North America / USA / Washington / King County	2020-03-05	Washington State Department of Health	Seattle Flu Study	Chu etl al
EPI_ISL_417112	hCoV-19/USA/WA-S59/2020	North America / USA / Washington / King County	2020-03-02	Washington State Department of Health	Seattle Flu Study	Chu etl al
EPI_ISL_417113	hCoV-19/USA/WA-S60/2020	North America / USA / Washington / King County	2020-03-02	Washington State Department of Health	Seattle Flu Study	Chu etl al
EPI_ISL_417110	hCoV-19/USA/WA-S57/2020	North America / USA / Washington	2020-03-03	Washington State Department of Health	Seattle Flu Study	Chu etl al
EPI_ISL_417111	hCoV-19/USA/WA-S58/2020	North America / USA / Washington / Snohomish County	2020-03-05	Washington State Department of Health	Seattle Flu Study	Chu etl al
EPI_ISL_417116	hCoV-19/USA/WA-S63/2020	North America / USA / Washington / King County	2020-03-04	Washington State Department of Health	Seattle Flu Study	Chu etl al
EPI_ISL_417117	hCoV-19/USA/WA-S64/2020	North America / USA / Washington / King County	2020-03-03	Washington State Department of Health	Seattle Flu Study	Chu etl al
EPI_ISL_417114	hCoV-19/USA/WA-S61/2020	North America / USA / Washington / King County	2020-03-05	Washington State Department of Health	Seattle Flu Study	Chu etl al
EPI_ISL_417115	hCoV-19/USA/WA-S62/2020	North America / USA / Washington / Snohomish County	2020-03-03	Washington State Department of Health	Seattle Flu Study	Chu etl al
EPI_ISL_417118	hCoV-19/USA/WA-S65/2020	North America / USA / Washington / King County	2020-03-03	Washington State Department of Health	Seattle Flu Study	Chu etl al
EPI_ISL_417119	hCoV-19/USA/WA-S66/2020	North America / USA / Washington / Snohomish County	2020-03-06	Washington State Department of Health	Seattle Flu Study	Chu etl al
EPI_ISL_407313	hCoV-19/Hangzhou/HZCDC0001/2020	Asia / China / Zhejiang / Hangzhou	2020-01-19	Hangzhou Center for Disease Control and Prevention	Hangzhou Center for Disease Control and Prevention	Jun Li, Haoqiu Wang, Hua Yu, Lingfeng Mao, Xinfen Yu, Zhou Sun, Qingxin Kong, Xin Qian, Shuchang Chen, Xuchu Wang
EPI_ISL_413580	hCoV-19/Netherlands/Oisterwijk_1364072/2020	Europe / Netherlands / Oisterwijk	2020-03-02	MHC Hart voor Brabant	Erasmus Medical Center	David Nieuwenhuijse, Bas Oude Munnink, Reina Sikkema, Claudia Schapendonk, Irina Chestakova, Anne van der Linden, Mark Pronk, Pascal Lexmond, Corien Swaan, Manon Haverkate, Madelief Mollers, Mart Stein, Sandra Kengne Kamga Mobou, Jeroen van Kampen, Jolanda Voermans, Aura Timen, Corine GeurtsvanKessel, Annemiek van der Eijk, Richard Molenkamp, Marion Koopmans, on behalf of the Dutch national COVID…
EPI_ISL_413581	hCoV-19/Netherlands/Oss_1363500/2020	Europe / Netherlands / Oss	2020-02-29	RIVM	Erasmus Medical Center	David Nieuwenhuijse, Bas Oude Munnink, Reina Sikkema, Claudia Schapendonk, Irina Chestakova, Anne van der Linden, Mark Pronk, Pascal Lexmond, Corien Swaan, Manon Haverkate, Madelief Mollers, Mart Stein, Sandra Kengne Kamga Mobou, Jeroen van Kampen, Jolanda Voermans, Aura Timen, Corine GeurtsvanKessel, Annemiek van der Eijk, Richard Molenkamp, Marion Koopmans, on behalf of the Dutch national COVID…
EPI_ISL_413582	hCoV-19/Netherlands/Rotterdam_1363790/2020	Europe / Netherlands / Rotterdam	2020-03-01	ErasmusMC	Erasmus Medical Center	David Nieuwenhuijse, Bas Oude Munnink, Reina Sikkema, Claudia Schapendonk, Irina Chestakova, Anne van der Linden, Mark Pronk, Pascal Lexmond, Corien Swaan, Manon Haverkate, Madelief Mollers, Mart Stein, Sandra Kengne Kamga Mobou, Jeroen van Kampen, Jolanda Voermans, Aura Timen, Corine GeurtsvanKessel, Annemiek van der Eijk, Richard Molenkamp, Marion Koopmans, on behalf of the Dutch national COVID…
EPI_ISL_414431	hCoV-19/Netherlands/NoordBrabant_10/2020	Europe / Netherlands / Noord Brabant	2020-03-02	Dutch COVID-19 response team	Erasmus Medical Center	David Nieuwenhuijse, Bas Oude Munnink, Reina Sikkema, Claudia Schapendonk, Irina Chestakova, Anne van der Linden, Mark Pronk, Pascal Lexmond, Corien Swaan, Manon Haverkate, Madelief Mollers, Mart Stein, Sandra Kengne Kamga Mobou, Jeroen van Kampen, Jolanda Voermans, Aura Timen, Corine GeurtsvanKessel, Annemiek van der Eijk, Richard Molenkamp, Marion Koopmans, on behalf of the Dutch national COVID…
EPI_ISL_413583	hCoV-19/Netherlands/Rotterdam_1364040/2020	Europe / Netherlands / Rotterdam	2020-03-02	MHC Rotterdam-Rijnmond	Erasmus Medical Center	David Nieuwenhuijse, Bas Oude Munnink, Reina Sikkema, Claudia Schapendonk, Irina Chestakova, Anne van der Linden, Mark Pronk, Pascal Lexmond, Corien Swaan, Manon Haverkate, Madelief Mollers, Mart Stein, Sandra Kengne Kamga Mobou, Jeroen van Kampen, Jolanda Voermans, Aura Timen, Corine GeurtsvanKessel, Annemiek van der Eijk, Richard Molenkamp, Marion Koopmans, on behalf of the Dutch national COVID…
EPI_ISL_416610	hCoV-19/Japan/DP0588/2020	Asia / Japan / unknown	2020-02-17	Japanese Quarantine Stations	Pathogen Genomics Center, National Institute of Infectious Diseases	Tsuyoshi Sekizuka, Kentaro Itokawa, Rina Tanaka, Masanori Hashino, Tsutomu Kageyama, Shinji Saito, Ikuyo Takayama, Hideki Hasegawa, Takuri Takahashi, Hajime Kamiya, Takuya Yamagishi, Motoi Suzuki, Takaji Wakita, Makoto Kuroda
EPI_ISL_413584	hCoV-19/Netherlands/Rotterdam_1364740/2020	Europe / Netherlands / Rotterdam	2020-03-03	unknown	Erasmus Medical Center	David Nieuwenhuijse, Bas Oude Munnink, Reina Sikkema, Claudia Schapendonk, Irina Chestakova, Anne van der Linden, Mark Pronk, Pascal Lexmond, Corien Swaan, Manon Haverkate, Madelief Mollers, Mart Stein, Sandra Kengne Kamga Mobou, Jeroen van Kampen, Jolanda Voermans, Aura Timen, Corine GeurtsvanKessel, Annemiek van der Eijk, Richard Molenkamp, Marion Koopmans, on behalf of the Dutch national COVID…
EPI_ISL_414430	hCoV-19/Netherlands/NoordBrabant_5/2020	Europe / Netherlands / Noord Brabant	2020-03-05	Dutch COVID-19 response team	Erasmus Medical Center	David Nieuwenhuijse, Bas Oude Munnink, Reina Sikkema, Claudia Schapendonk, Irina Chestakova, Anne van der Linden, Mark Pronk, Pascal Lexmond, Corien Swaan, Manon Haverkate, Madelief Mollers, Mart Stein, Sandra Kengne Kamga Mobou, Jeroen van Kampen, Jolanda Voermans, Aura Timen, Corine GeurtsvanKessel, Annemiek van der Eijk, Richard Molenkamp, Marion Koopmans, on behalf of the Dutch national COVID…
EPI_ISL_416611	hCoV-19/Japan/DP0644/2020	Asia / Japan / unknown	2020-02-17	Japanese Quarantine Stations	Pathogen Genomics Center, National Institute of Infectious Diseases	Tsuyoshi Sekizuka, Kentaro Itokawa, Rina Tanaka, Masanori Hashino, Tsutomu Kageyama, Shinji Saito, Ikuyo Takayama, Hideki Hasegawa, Takuri Takahashi, Hajime Kamiya, Takuya Yamagishi, Motoi Suzuki, Takaji Wakita, Makoto Kuroda
EPI_ISL_414433	hCoV-19/Netherlands/NoordHolland_1/2020	Europe / Netherlands / Noord Holland	2020-03-03	Dutch COVID-19 response team	Erasmus Medical Center	David Nieuwenhuijse, Bas Oude Munnink, Reina Sikkema, Claudia Schapendonk, Irina Chestakova, Anne van der Linden, Mark Pronk, Pascal Lexmond, Corien Swaan, Manon Haverkate, Madelief Mollers, Mart Stein, Sandra Kengne Kamga Mobou, Jeroen van Kampen, Jolanda Voermans, Aura Timen, Corine GeurtsvanKessel, Annemiek van der Eijk, Richard Molenkamp, Marion Koopmans, on behalf of the Dutch national COVID…
EPI_ISL_413585	hCoV-19/Netherlands/Tilburg_/2020	Europe / Netherlands / Tilburg	2020	unknown	Erasmus Medical Center	David Nieuwenhuijse, Bas Oude Munnink, Reina Sikkema, Claudia Schapendonk, Irina Chestakova, Anne van der Linden, Mark Pronk, Pascal Lexmond, Corien Swaan, Manon Haverkate, Madelief Mollers, Mart Stein, Sandra Kengne Kamga Mobou, Jeroen van Kampen, Jolanda Voermans, Aura Timen, Corine GeurtsvanKessel, Annemiek van der Eijk, Richard Molenkamp, Marion Koopmans, on behalf of the Dutch national COVID…
EPI_ISL_414432	hCoV-19/Netherlands/NoordBrabant_11/2020	Europe / Netherlands / Noord Brabant	2020-03-02	Dutch COVID-19 response team	Erasmus Medical Center	David Nieuwenhuijse, Bas Oude Munnink, Reina Sikkema, Claudia Schapendonk, Irina Chestakova, Anne van der Linden, Mark Pronk, Pascal Lexmond, Corien Swaan, Manon Haverkate, Madelief Mollers, Mart Stein, Sandra Kengne Kamga Mobou, Jeroen van Kampen, Jolanda Voermans, Aura Timen, Corine GeurtsvanKessel, Annemiek van der Eijk, Richard Molenkamp, Marion Koopmans, on behalf of the Dutch national COVID…
EPI_ISL_413586	hCoV-19/Netherlands/Tilburg_1363354/2020	Europe / Netherlands / Tilburg	2020-02-27	Foundation Elisabeth-Tweesteden Ziekenhuis	Erasmus Medical Center	David Nieuwenhuijse, Bas Oude Munnink, Reina Sikkema, Claudia Schapendonk, Irina Chestakova, Anne van der Linden, Mark Pronk, Pascal Lexmond, Corien Swaan, Manon Haverkate, Madelief Mollers, Mart Stein, Sandra Kengne Kamga Mobou, Jeroen van Kampen, Jolanda Voermans, Aura Timen, Corine GeurtsvanKessel, Annemiek van der Eijk, Richard Molenkamp, Marion Koopmans, on behalf of the Dutch national COVID…
EPI_ISL_414435	hCoV-19/Netherlands/Utrecht_1/2020	Europe / Netherlands / Utrecht	2020-03-03	Dutch COVID-19 response team	Erasmus Medical Center	David Nieuwenhuijse, Bas Oude Munnink, Reina Sikkema, Claudia Schapendonk, Irina Chestakova, Anne van der Linden, Mark Pronk, Pascal Lexmond, Corien Swaan, Manon Haverkate, Madelief Mollers, Mart Stein, Sandra Kengne Kamga Mobou, Jeroen van Kampen, Jolanda Voermans, Aura Timen, Corine GeurtsvanKessel, Annemiek van der Eijk, Richard Molenkamp, Marion Koopmans, on behalf of the Dutch national COVID…
EPI_ISL_413587	hCoV-19/Netherlands/Tilburg_1364286/2020	Europe / Netherlands / Tilburg	2020-03-03	Foundation Elisabeth-Tweesteden Ziekenhuis	Erasmus Medical Center	David Nieuwenhuijse, Bas Oude Munnink, Reina Sikkema, Claudia Schapendonk, Irina Chestakova, Anne van der Linden, Mark Pronk, Pascal Lexmond, Corien Swaan, Manon Haverkate, Madelief Mollers, Mart Stein, Sandra Kengne Kamga Mobou, Jeroen van Kampen, Jolanda Voermans, Aura Timen, Corine GeurtsvanKessel, Annemiek van der Eijk, Richard Molenkamp, Marion Koopmans, on behalf of the Dutch national COVID…
EPI_ISL_416614	hCoV-19/Japan/DP0687/2020	Asia / Japan / unknown	2020-02-17	Japanese Quarantine Stations	Pathogen Genomics Center, National Institute of Infectious Diseases	Tsuyoshi Sekizuka, Kentaro Itokawa, Rina Tanaka, Masanori Hashino, Tsutomu Kageyama, Shinji Saito, Ikuyo Takayama, Hideki Hasegawa, Takuri Takahashi, Hajime Kamiya, Takuya Yamagishi, Motoi Suzuki, Takaji Wakita, Makoto Kuroda
EPI_ISL_414434	hCoV-19/Netherlands/Overijssel_1/2020	Europe / Netherlands / Overijssel	2020-03-03	Dutch COVID-19 response team	Erasmus Medical Center	David Nieuwenhuijse, Bas Oude Munnink, Reina Sikkema, Claudia Schapendonk, Irina Chestakova, Anne van der Linden, Mark Pronk, Pascal Lexmond, Corien Swaan, Manon Haverkate, Madelief Mollers, Mart Stein, Sandra Kengne Kamga Mobou, Jeroen van Kampen, Jolanda Voermans, Aura Timen, Corine GeurtsvanKessel, Annemiek van der Eijk, Richard Molenkamp, Marion Koopmans, on behalf of the Dutch national COVID…
EPI_ISL_413588	hCoV-19/Netherlands/Utrecht_1363564/2020	Europe / Netherlands / Utrecht	2020-03-01	MHC Utrecht	Erasmus Medical Center	David Nieuwenhuijse, Bas Oude Munnink, Reina Sikkema, Claudia Schapendonk, Irina Chestakova, Anne van der Linden, Mark Pronk, Pascal Lexmond, Corien Swaan, Manon Haverkate, Madelief Mollers, Mart Stein, Sandra Kengne Kamga Mobou, Jeroen van Kampen, Jolanda Voermans, Aura Timen, Corine GeurtsvanKessel, Annemiek van der Eijk, Richard Molenkamp, Marion Koopmans, on behalf of the Dutch national COVID…
EPI_ISL_416615	hCoV-19/Japan/DP0690/2020	Asia / Japan / unknown	2020-02-17	Japanese Quarantine Stations	Pathogen Genomics Center, National Institute of Infectious Diseases	Tsuyoshi Sekizuka, Kentaro Itokawa, Rina Tanaka, Masanori Hashino, Tsutomu Kageyama, Shinji Saito, Ikuyo Takayama, Hideki Hasegawa, Takuri Takahashi, Hajime Kamiya, Takuya Yamagishi, Motoi Suzuki, Takaji Wakita, Makoto Kuroda
EPI_ISL_414437	hCoV-19/Netherlands/Utrecht_3/2020	Europe / Netherlands / Utrecht	2020-03-03	Dutch COVID-19 response team	Erasmus Medical Center	David Nieuwenhuijse, Bas Oude Munnink, Reina Sikkema, Claudia Schapendonk, Irina Chestakova, Anne van der Linden, Mark Pronk, Pascal Lexmond, Corien Swaan, Manon Haverkate, Madelief Mollers, Mart Stein, Sandra Kengne Kamga Mobou, Jeroen van Kampen, Jolanda Voermans, Aura Timen, Corine GeurtsvanKessel, Annemiek van der Eijk, Richard Molenkamp, Marion Koopmans, on behalf of the Dutch national COVID…
EPI_ISL_413589	hCoV-19/Netherlands/Utrecht_1363628/2020	Europe / Netherlands / Utrecht	2020-03-01	MHC Utrecht	Erasmus Medical Center	David Nieuwenhuijse, Bas Oude Munnink, Reina Sikkema, Claudia Schapendonk, Irina Chestakova, Anne van der Linden, Mark Pronk, Pascal Lexmond, Corien Swaan, Manon Haverkate, Madelief Mollers, Mart Stein, Sandra Kengne Kamga Mobou, Jeroen van Kampen, Jolanda Voermans, Aura Timen, Corine GeurtsvanKessel, Annemiek van der Eijk, Richard Molenkamp, Marion Koopmans, on behalf of the Dutch national COVID…
EPI_ISL_416612	hCoV-19/Japan/DP0645/2020	Asia / Japan / unknown	2020-02-17	Japanese Quarantine Stations	Pathogen Genomics Center, National Institute of Infectious Diseases	Tsuyoshi Sekizuka, Kentaro Itokawa, Rina Tanaka, Masanori Hashino, Tsutomu Kageyama, Shinji Saito, Ikuyo Takayama, Hideki Hasegawa, Takuri Takahashi, Hajime Kamiya, Takuya Yamagishi, Motoi Suzuki, Takaji Wakita, Makoto Kuroda
EPI_ISL_414436	hCoV-19/Netherlands/Utrecht_2/2020	Europe / Netherlands / Utrecht	2020-03-03	Dutch COVID-19 response team	Erasmus Medical Center	David Nieuwenhuijse, Bas Oude Munnink, Reina Sikkema, Claudia Schapendonk, Irina Chestakova, Anne van der Linden, Mark Pronk, Pascal Lexmond, Corien Swaan, Manon Haverkate, Madelief Mollers, Mart Stein, Sandra Kengne Kamga Mobou, Jeroen van Kampen, Jolanda Voermans, Aura Timen, Corine GeurtsvanKessel, Annemiek van der Eijk, Richard Molenkamp, Marion Koopmans, on behalf of the Dutch national COVID…
EPI_ISL_416613	hCoV-19/Japan/DP0654/2020	Asia / Japan / unknown	2020-02-17	Japanese Quarantine Stations	Pathogen Genomics Center, National Institute of Infectious Diseases	Tsuyoshi Sekizuka, Kentaro Itokawa, Rina Tanaka, Masanori Hashino, Tsutomu Kageyama, Shinji Saito, Ikuyo Takayama, Hideki Hasegawa, Takuri Takahashi, Hajime Kamiya, Takuya Yamagishi, Motoi Suzuki, Takaji Wakita, Makoto Kuroda
EPI_ISL_414428	hCoV-19/Netherlands/NoordBrabant_1/2020	Europe / Netherlands / Noord Brabant	2020-03-02	Dutch COVID-19 response team	Erasmus Medical Center	David Nieuwenhuijse, Bas Oude Munnink, Reina Sikkema, Claudia Schapendonk, Irina Chestakova, Anne van der Linden, Mark Pronk, Pascal Lexmond, Corien Swaan, Manon Haverkate, Madelief Mollers, Mart Stein, Sandra Kengne Kamga Mobou, Jeroen van Kampen, Jolanda Voermans, Aura Timen, Corine GeurtsvanKessel, Annemiek van der Eijk, Richard Molenkamp, Marion Koopmans, on behalf of the Dutch national COVID…
EPI_ISL_416607	hCoV-19/Japan/DP0543/2020	Asia / Japan / unknown	2020-02-17	Japanese Quarantine Stations	Pathogen Genomics Center, National Institute of Infectious Diseases	Tsuyoshi Sekizuka, Kentaro Itokawa, Rina Tanaka, Masanori Hashino, Tsutomu Kageyama, Shinji Saito, Ikuyo Takayama, Hideki Hasegawa, Takuri Takahashi, Hajime Kamiya, Takuya Yamagishi, Motoi Suzuki, Takaji Wakita, Makoto Kuroda
EPI_ISL_416608	hCoV-19/Japan/DP0544/2020	Asia / Japan / unknown	2020-02-17	Japanese Quarantine Stations	Pathogen Genomics Center, National Institute of Infectious Diseases	Tsuyoshi Sekizuka, Kentaro Itokawa, Rina Tanaka, Masanori Hashino, Tsutomu Kageyama, Shinji Saito, Ikuyo Takayama, Hideki Hasegawa, Takuri Takahashi, Hajime Kamiya, Takuya Yamagishi, Motoi Suzuki, Takaji Wakita, Makoto Kuroda
EPI_ISL_414427	hCoV-19/Netherlands/Limburg_6/2020	Europe / Netherlands / Limburg	2020-03-03	Dutch COVID-19 response team	Erasmus Medical Center	David Nieuwenhuijse, Bas Oude Munnink, Reina Sikkema, Claudia Schapendonk, Irina Chestakova, Anne van der Linden, Mark Pronk, Pascal Lexmond, Corien Swaan, Manon Haverkate, Madelief Mollers, Mart Stein, Sandra Kengne Kamga Mobou, Jeroen van Kampen, Jolanda Voermans, Aura Timen, Corine GeurtsvanKessel, Annemiek van der Eijk, Richard Molenkamp, Marion Koopmans, on behalf of the Dutch national COVID…
EPI_ISL_416605	hCoV-19/Japan/DP0481/2020	Asia / Japan / unknown	2020-02-16	Japanese Quarantine Stations	Pathogen Genomics Center, National Institute of Infectious Diseases	Tsuyoshi Sekizuka, Kentaro Itokawa, Rina Tanaka, Masanori Hashino, Tsutomu Kageyama, Shinji Saito, Ikuyo Takayama, Hideki Hasegawa, Takuri Takahashi, Hajime Kamiya, Takuya Yamagishi, Motoi Suzuki, Takaji Wakita, Makoto Kuroda
EPI_ISL_414429	hCoV-19/Netherlands/NoordBrabant_3/2020	Europe / Netherlands / Noord Brabant	2020-03-02	Dutch COVID-19 response team	Erasmus Medical Center	David Nieuwenhuijse, Bas Oude Munnink, Reina Sikkema, Claudia Schapendonk, Irina Chestakova, Anne van der Linden, Mark Pronk, Pascal Lexmond, Corien Swaan, Manon Haverkate, Madelief Mollers, Mart Stein, Sandra Kengne Kamga Mobou, Jeroen van Kampen, Jolanda Voermans, Aura Timen, Corine GeurtsvanKessel, Annemiek van der Eijk, Richard Molenkamp, Marion Koopmans, on behalf of the Dutch national COVID…
EPI_ISL_416606	hCoV-19/Japan/DP0482/2020	Asia / Japan / unknown	2020-02-16	Japanese Quarantine Stations	Pathogen Genomics Center, National Institute of Infectious Diseases	Tsuyoshi Sekizuka, Kentaro Itokawa, Rina Tanaka, Masanori Hashino, Tsutomu Kageyama, Shinji Saito, Ikuyo Takayama, Hideki Hasegawa, Takuri Takahashi, Hajime Kamiya, Takuya Yamagishi, Motoi Suzuki, Takaji Wakita, Makoto Kuroda
EPI_ISL_416609	hCoV-19/Japan/DP0568/2020	Asia / Japan / unknown	2020-02-17	Japanese Quarantine Stations	Pathogen Genomics Center, National Institute of Infectious Diseases	Tsuyoshi Sekizuka, Kentaro Itokawa, Rina Tanaka, Masanori Hashino, Tsutomu Kageyama, Shinji Saito, Ikuyo Takayama, Hideki Hasegawa, Takuri Takahashi, Hajime Kamiya, Takuya Yamagishi, Motoi Suzuki, Takaji Wakita, Makoto Kuroda
EPI_ISL_413570	hCoV-19/Netherlands/Diemen_1363454/2020	Europe / Netherlands / Diemen	2020-02-28	RIVM	Erasmus Medical Center	David Nieuwenhuijse, Bas Oude Munnink, Reina Sikkema, Claudia Schapendonk, Irina Chestakova, Anne van der Linden, Mark Pronk, Pascal Lexmond, Corien Swaan, Manon Haverkate, Madelief Mollers, Mart Stein, Sandra Kengne Kamga Mobou, Jeroen van Kampen, Jolanda Voermans, Aura Timen, Corine GeurtsvanKessel, Annemiek van der Eijk, Richard Molenkamp, Marion Koopmans, on behalf of the Dutch national COVID…
EPI_ISL_413571	hCoV-19/Netherlands/Eindhoven_1363782/2020	Europe / Netherlands / Eindhoven	2020-03-02	MHC Brabant Zuidoost	Erasmus Medical Center	David Nieuwenhuijse, Bas Oude Munnink, Reina Sikkema, Claudia Schapendonk, Irina Chestakova, Anne van der Linden, Mark Pronk, Pascal Lexmond, Corien Swaan, Manon Haverkate, Madelief Mollers, Mart Stein, Sandra Kengne Kamga Mobou, Jeroen van Kampen, Jolanda Voermans, Aura Timen, Corine GeurtsvanKessel, Annemiek van der Eijk, Richard Molenkamp, Marion Koopmans, on behalf of the Dutch national COVID…
EPI_ISL_413572	hCoV-19/Netherlands/Haarlem_1363688/2020	Europe / Netherlands / Haarlem	2020-03-01	MHC Kennemerland	Erasmus Medical Center	David Nieuwenhuijse, Bas Oude Munnink, Reina Sikkema, Claudia Schapendonk, Irina Chestakova, Anne van der Linden, Mark Pronk, Pascal Lexmond, Corien Swaan, Manon Haverkate, Madelief Mollers, Mart Stein, Sandra Kengne Kamga Mobou, Jeroen van Kampen, Jolanda Voermans, Aura Timen, Corine GeurtsvanKessel, Annemiek van der Eijk, Richard Molenkamp, Marion Koopmans, on behalf of the Dutch national COVID…
EPI_ISL_413573	hCoV-19/Netherlands/Hardinxveld_Giessendam_1364806/2020	Europe / Netherlands / Hardinxveld Giessendam	2020-03-02	Dienst Gezondheid & Jeugd Zuid-Holland Zuid	Erasmus Medical Center	David Nieuwenhuijse, Bas Oude Munnink, Reina Sikkema, Claudia Schapendonk, Irina Chestakova, Anne van der Linden, Mark Pronk, Pascal Lexmond, Corien Swaan, Manon Haverkate, Madelief Mollers, Mart Stein, Sandra Kengne Kamga Mobou, Jeroen van Kampen, Jolanda Voermans, Aura Timen, Corine GeurtsvanKessel, Annemiek van der Eijk, Richard Molenkamp, Marion Koopmans, on behalf of the Dutch national COVID…
EPI_ISL_416600	hCoV-19/Japan/DP0438/2020	Asia / Japan / unknown	2020-02-16	Japanese Quarantine Stations	Pathogen Genomics Center, National Institute of Infectious Diseases	Tsuyoshi Sekizuka, Kentaro Itokawa, Rina Tanaka, Masanori Hashino, Tsutomu Kageyama, Shinji Saito, Ikuyo Takayama, Hideki Hasegawa, Takuri Takahashi, Hajime Kamiya, Takuya Yamagishi, Motoi Suzuki, Takaji Wakita, Makoto Kuroda
EPI_ISL_413574	hCoV-19/Netherlands/Helmond_1363548/2020	Europe / Netherlands / Helmond	2020-02-29	MHC West-Brabant	Erasmus Medical Center	David Nieuwenhuijse, Bas Oude Munnink, Reina Sikkema, Claudia Schapendonk, Irina Chestakova, Anne van der Linden, Mark Pronk, Pascal Lexmond, Corien Swaan, Manon Haverkate, Madelief Mollers, Mart Stein, Sandra Kengne Kamga Mobou, Jeroen van Kampen, Jolanda Voermans, Aura Timen, Corine GeurtsvanKessel, Annemiek van der Eijk, Richard Molenkamp, Marion Koopmans, on behalf of the Dutch national COVID…
EPI_ISL_413575	hCoV-19/NetherlandsL/Houten_1363498/2020	Europe / Netherlands / Houten	2020-02-29	RIVM	Erasmus Medical Center	David Nieuwenhuijse, Bas Oude Munnink, Reina Sikkema, Claudia Schapendonk, Irina Chestakova, Anne van der Linden, Mark Pronk, Pascal Lexmond, Corien Swaan, Manon Haverkate, Madelief Mollers, Mart Stein, Sandra Kengne Kamga Mobou, Jeroen van Kampen, Jolanda Voermans, Aura Timen, Corine GeurtsvanKessel, Annemiek van der Eijk, Richard Molenkamp, Marion Koopmans, on behalf of the Dutch national COVID…
EPI_ISL_414424	hCoV-19/Netherlands/Limburg_2/2020	Europe / Netherlands / Limburg	2020-03-03	Dutch COVID-19 response team	Erasmus Medical Center	David Nieuwenhuijse, Bas Oude Munnink, Reina Sikkema, Claudia Schapendonk, Irina Chestakova, Anne van der Linden, Mark Pronk, Pascal Lexmond, Corien Swaan, Manon Haverkate, Madelief Mollers, Mart Stein, Sandra Kengne Kamga Mobou, Jeroen van Kampen, Jolanda Voermans, Aura Timen, Corine GeurtsvanKessel, Annemiek van der Eijk, Richard Molenkamp, Marion Koopmans, on behalf of the Dutch national COVID…
EPI_ISL_413576	hCoV-19/Netherlands/Loon_op_zand_1363512/2020	Europe / Netherlands / Loon op zand	2020-02-29	RIVM	Erasmus Medical Center	David Nieuwenhuijse, Bas Oude Munnink, Reina Sikkema, Claudia Schapendonk, Irina Chestakova, Anne van der Linden, Mark Pronk, Pascal Lexmond, Corien Swaan, Manon Haverkate, Madelief Mollers, Mart Stein, Sandra Kengne Kamga Mobou, Jeroen van Kampen, Jolanda Voermans, Aura Timen, Corine GeurtsvanKessel, Annemiek van der Eijk, Richard Molenkamp, Marion Koopmans, on behalf of the Dutch national COVID…
EPI_ISL_416603	hCoV-19/Japan/DP0464/2020	Asia / Japan / unknown	2020-02-16	Japanese Quarantine Stations	Pathogen Genomics Center, National Institute of Infectious Diseases	Tsuyoshi Sekizuka, Kentaro Itokawa, Rina Tanaka, Masanori Hashino, Tsutomu Kageyama, Shinji Saito, Ikuyo Takayama, Hideki Hasegawa, Takuri Takahashi, Hajime Kamiya, Takuya Yamagishi, Motoi Suzuki, Takaji Wakita, Makoto Kuroda
EPI_ISL_414423	hCoV-19/Netherlands/Gelderland_1/2020	Europe / Netherlands / Gelderland	2020-03-02	Dutch COVID-19 response team	Erasmus Medical Center	David Nieuwenhuijse, Bas Oude Munnink, Reina Sikkema, Claudia Schapendonk, Irina Chestakova, Anne van der Linden, Mark Pronk, Pascal Lexmond, Corien Swaan, Manon Haverkate, Madelief Mollers, Mart Stein, Sandra Kengne Kamga Mobou, Jeroen van Kampen, Jolanda Voermans, Aura Timen, Corine GeurtsvanKessel, Annemiek van der Eijk, Richard Molenkamp, Marion Koopmans, on behalf of the Dutch national COVID…
EPI_ISL_413577	hCoV-19/Netherlands/Naarden_1364774/2020	Europe / Netherlands / Naarden	2020-03-02	MHC Gooi & Vechtstreek	Erasmus Medical Center	David Nieuwenhuijse, Bas Oude Munnink, Reina Sikkema, Claudia Schapendonk, Irina Chestakova, Anne van der Linden, Mark Pronk, Pascal Lexmond, Corien Swaan, Manon Haverkate, Madelief Mollers, Mart Stein, Sandra Kengne Kamga Mobou, Jeroen van Kampen, Jolanda Voermans, Aura Timen, Corine GeurtsvanKessel, Annemiek van der Eijk, Richard Molenkamp, Marion Koopmans, on behalf of the Dutch national COVID…
EPI_ISL_416604	hCoV-19/Japan/DP0476/2020	Asia / Japan / unknown	2020-02-16	Japanese Quarantine Stations	Pathogen Genomics Center, National Institute of Infectious Diseases	Tsuyoshi Sekizuka, Kentaro Itokawa, Rina Tanaka, Masanori Hashino, Tsutomu Kageyama, Shinji Saito, Ikuyo Takayama, Hideki Hasegawa, Takuri Takahashi, Hajime Kamiya, Takuya Yamagishi, Motoi Suzuki, Takaji Wakita, Makoto Kuroda
EPI_ISL_414426	hCoV-19/Netherlands/Limburg_4/2020	Europe / Netherlands / Limburg	2020-03-03	Dutch COVID-19 response team	Erasmus Medical Center	David Nieuwenhuijse, Bas Oude Munnink, Reina Sikkema, Claudia Schapendonk, Irina Chestakova, Anne van der Linden, Mark Pronk, Pascal Lexmond, Corien Swaan, Manon Haverkate, Madelief Mollers, Mart Stein, Sandra Kengne Kamga Mobou, Jeroen van Kampen, Jolanda Voermans, Aura Timen, Corine GeurtsvanKessel, Annemiek van der Eijk, Richard Molenkamp, Marion Koopmans, on behalf of the Dutch national COVID…
EPI_ISL_413578	hCoV-19/Netherlands/Nieuwendijk_1363582/2020	Europe / Netherlands / Nieuwendijk	2020-03-01	ErasmusMC	Erasmus Medical Center	David Nieuwenhuijse, Bas Oude Munnink, Reina Sikkema, Claudia Schapendonk, Irina Chestakova, Anne van der Linden, Mark Pronk, Pascal Lexmond, Corien Swaan, Manon Haverkate, Madelief Mollers, Mart Stein, Sandra Kengne Kamga Mobou, Jeroen van Kampen, Jolanda Voermans, Aura Timen, Corine GeurtsvanKessel, Annemiek van der Eijk, Richard Molenkamp, Marion Koopmans, on behalf of the Dutch national COVID…
EPI_ISL_416601	hCoV-19/Japan/DP0457/2020	Asia / Japan / unknown	2020-02-16	Japanese Quarantine Stations	Pathogen Genomics Center, National Institute of Infectious Diseases	Tsuyoshi Sekizuka, Kentaro Itokawa, Rina Tanaka, Masanori Hashino, Tsutomu Kageyama, Shinji Saito, Ikuyo Takayama, Hideki Hasegawa, Takuri Takahashi, Hajime Kamiya, Takuya Yamagishi, Motoi Suzuki, Takaji Wakita, Makoto Kuroda
EPI_ISL_414425	hCoV-19/Netherlands/Limburg_3/2020	Europe / Netherlands / Limburg	2020-03-03	Dutch COVID-19 response team	Erasmus Medical Center	David Nieuwenhuijse, Bas Oude Munnink, Reina Sikkema, Claudia Schapendonk, Irina Chestakova, Anne van der Linden, Mark Pronk, Pascal Lexmond, Corien Swaan, Manon Haverkate, Madelief Mollers, Mart Stein, Sandra Kengne Kamga Mobou, Jeroen van Kampen, Jolanda Voermans, Aura Timen, Corine GeurtsvanKessel, Annemiek van der Eijk, Richard Molenkamp, Marion Koopmans, on behalf of the Dutch national COVID…
EPI_ISL_413579	hCoV-19/Netherlands/Nootdorp_1364222/2020	Europe / Netherlands / Nootdorp	2020-03-03	MHC Haaglanden	Erasmus Medical Center	David Nieuwenhuijse, Bas Oude Munnink, Reina Sikkema, Claudia Schapendonk, Irina Chestakova, Anne van der Linden, Mark Pronk, Pascal Lexmond, Corien Swaan, Manon Haverkate, Madelief Mollers, Mart Stein, Sandra Kengne Kamga Mobou, Jeroen van Kampen, Jolanda Voermans, Aura Timen, Corine GeurtsvanKessel, Annemiek van der Eijk, Richard Molenkamp, Marion Koopmans, on behalf of the Dutch national COVID…
EPI_ISL_416602	hCoV-19/Japan/DP0462/2020	Asia / Japan / unknown	2020-02-16	Japanese Quarantine Stations	Pathogen Genomics Center, National Institute of Infectious Diseases	Tsuyoshi Sekizuka, Kentaro Itokawa, Rina Tanaka, Masanori Hashino, Tsutomu Kageyama, Shinji Saito, Ikuyo Takayama, Hideki Hasegawa, Takuri Takahashi, Hajime Kamiya, Takuya Yamagishi, Motoi Suzuki, Takaji Wakita, Makoto Kuroda
EPI_ISL_413569	hCoV-19/Netherlands/Delft_1363424/2020	Europe / Netherlands / Delft	2020-02-28	RIVM	Erasmus Medical Center	David Nieuwenhuijse, Bas Oude Munnink, Reina Sikkema, Claudia Schapendonk, Irina Chestakova, Anne van der Linden, Mark Pronk, Pascal Lexmond, Corien Swaan, Manon Haverkate, Madelief Mollers, Mart Stein, Sandra Kengne Kamga Mobou, Jeroen van Kampen, Jolanda Voermans, Aura Timen, Corine GeurtsvanKessel, Annemiek van der Eijk, Richard Molenkamp, Marion Koopmans, on behalf of the Dutch national COVID…
EPI_ISL_406800	hCoV-19/Wuhan/WH03/2020	Asia / China / Hubei / Wuhan	2020-01-01	General Hospital of Central Theater Command of People's Liberation Army of China	BGI & Institute of Microbiology, Chinese Academy of Sciences & Shandong First Medical University & Shandong Academy of Medical Sciences & General Hospital of Central Theater Command of People's Liberation Army of China	Weijun Chen, Yuhai Bi, Weifeng Shi and Zhenhong Hu
EPI_ISL_406801	hCoV-19/Wuhan/WH04/2020	Asia / China / Hubei / Wuhan	2020-01-05	General Hospital of Central Theater Command of People's Liberation Army of China	BGI & Institute of Microbiology, Chinese Academy of Sciences & Shandong First Medical University & Shandong Academy of Medical Sciences & General Hospital of Central Theater Command of People's Liberation Army of China	Weijun Chen, Yuhai Bi, Weifeng Shi and Zhenhong Hu
EPI_ISL_414451	hCoV-19/Netherlands/NoordBrabant_6/2020	Europe / Netherlands / Noord Brabant	2020-03-06	Dutch COVID-19 response team	Erasmus Medical Center	David Nieuwenhuijse, Bas Oude Munnink, Reina Sikkema, Claudia Schapendonk, Irina Chestakova, Anne van der Linden, Mark Pronk, Pascal Lexmond, Corien Swaan, Manon Haverkate, Madelief Mollers, Mart Stein, Sandra Kengne Kamga Mobou, Jeroen van Kampen, Jolanda Voermans, Aura Timen, Corine GeurtsvanKessel, Annemiek van der Eijk, Richard Molenkamp, Marion Koopmans, on behalf of the Dutch national COVID…
EPI_ISL_414450	hCoV-19/Netherlands/NoordBrabant_4/2020	Europe / Netherlands / Noord Brabant	2020-03-06	Dutch COVID-19 response team	Erasmus Medical Center	David Nieuwenhuijse, Bas Oude Munnink, Reina Sikkema, Claudia Schapendonk, Irina Chestakova, Anne van der Linden, Mark Pronk, Pascal Lexmond, Corien Swaan, Manon Haverkate, Madelief Mollers, Mart Stein, Sandra Kengne Kamga Mobou, Jeroen van Kampen, Jolanda Voermans, Aura Timen, Corine GeurtsvanKessel, Annemiek van der Eijk, Richard Molenkamp, Marion Koopmans, on behalf of the Dutch national COVID…
EPI_ISL_414453	hCoV-19/Netherlands/NoordBrabant_13/2020	Europe / Netherlands / Noord Brabant	2020-03-06	Dutch COVID-19 response team	Erasmus Medical Center	David Nieuwenhuijse, Bas Oude Munnink, Reina Sikkema, Claudia Schapendonk, Irina Chestakova, Anne van der Linden, Mark Pronk, Pascal Lexmond, Corien Swaan, Manon Haverkate, Madelief Mollers, Mart Stein, Sandra Kengne Kamga Mobou, Jeroen van Kampen, Jolanda Voermans, Aura Timen, Corine GeurtsvanKessel, Annemiek van der Eijk, Richard Molenkamp, Marion Koopmans, on behalf of the Dutch national COVID…
EPI_ISL_416632	hCoV-19/Japan/DP0827/2020	Asia / Japan / unknown	2020-02-17	Japanese Quarantine Stations	Pathogen Genomics Center, National Institute of Infectious Diseases	Tsuyoshi Sekizuka, Kentaro Itokawa, Rina Tanaka, Masanori Hashino, Tsutomu Kageyama, Shinji Saito, Ikuyo Takayama, Hideki Hasegawa, Takuri Takahashi, Hajime Kamiya, Takuya Yamagishi, Motoi Suzuki, Takaji Wakita, Makoto Kuroda
EPI_ISL_414452	hCoV-19/Netherlands/NoordBrabant_12/2020	Europe / Netherlands / Noord Brabant	2020-03-06	Dutch COVID-19 response team	Erasmus Medical Center	David Nieuwenhuijse, Bas Oude Munnink, Reina Sikkema, Claudia Schapendonk, Irina Chestakova, Anne van der Linden, Mark Pronk, Pascal Lexmond, Corien Swaan, Manon Haverkate, Madelief Mollers, Mart Stein, Sandra Kengne Kamga Mobou, Jeroen van Kampen, Jolanda Voermans, Aura Timen, Corine GeurtsvanKessel, Annemiek van der Eijk, Richard Molenkamp, Marion Koopmans, on behalf of the Dutch national COVID…
EPI_ISL_416633	hCoV-19/Japan/DP0880/2020	Asia / Japan / unknown	2020-02-17	Japanese Quarantine Stations	Pathogen Genomics Center, National Institute of Infectious Diseases	Tsuyoshi Sekizuka, Kentaro Itokawa, Rina Tanaka, Masanori Hashino, Tsutomu Kageyama, Shinji Saito, Ikuyo Takayama, Hideki Hasegawa, Takuri Takahashi, Hajime Kamiya, Takuya Yamagishi, Motoi Suzuki, Takaji Wakita, Makoto Kuroda
EPI_ISL_414455	hCoV-19/Netherlands/NoordBrabant_15/2020	Europe / Netherlands / Noord Brabant	2020-03-06	Dutch COVID-19 response team	Erasmus Medical Center	David Nieuwenhuijse, Bas Oude Munnink, Reina Sikkema, Claudia Schapendonk, Irina Chestakova, Anne van der Linden, Mark Pronk, Pascal Lexmond, Corien Swaan, Manon Haverkate, Madelief Mollers, Mart Stein, Sandra Kengne Kamga Mobou, Jeroen van Kampen, Jolanda Voermans, Aura Timen, Corine GeurtsvanKessel, Annemiek van der Eijk, Richard Molenkamp, Marion Koopmans, on behalf of the Dutch national COVID…
EPI_ISL_416630	hCoV-19/Japan/DP0803/2020	Asia / Japan / unknown	2020-02-17	Japanese Quarantine Stations	Pathogen Genomics Center, National Institute of Infectious Diseases	Tsuyoshi Sekizuka, Kentaro Itokawa, Rina Tanaka, Masanori Hashino, Tsutomu Kageyama, Shinji Saito, Ikuyo Takayama, Hideki Hasegawa, Takuri Takahashi, Hajime Kamiya, Takuya Yamagishi, Motoi Suzuki, Takaji Wakita, Makoto Kuroda
EPI_ISL_414454	hCoV-19/Netherlands/NoordBrabant_14/2020	Europe / Netherlands / Noord Brabant	2020-03-05	Dutch COVID-19 response team	Erasmus Medical Center	David Nieuwenhuijse, Bas Oude Munnink, Reina Sikkema, Claudia Schapendonk, Irina Chestakova, Anne van der Linden, Mark Pronk, Pascal Lexmond, Corien Swaan, Manon Haverkate, Madelief Mollers, Mart Stein, Sandra Kengne Kamga Mobou, Jeroen van Kampen, Jolanda Voermans, Aura Timen, Corine GeurtsvanKessel, Annemiek van der Eijk, Richard Molenkamp, Marion Koopmans, on behalf of the Dutch national COVID…
EPI_ISL_416631	hCoV-19/Japan/DP0804/2020	Asia / Japan / unknown	2020-02-17	Japanese Quarantine Stations	Pathogen Genomics Center, National Institute of Infectious Diseases	Tsuyoshi Sekizuka, Kentaro Itokawa, Rina Tanaka, Masanori Hashino, Tsutomu Kageyama, Shinji Saito, Ikuyo Takayama, Hideki Hasegawa, Takuri Takahashi, Hajime Kamiya, Takuya Yamagishi, Motoi Suzuki, Takaji Wakita, Makoto Kuroda
EPI_ISL_414457	hCoV-19/Netherlands/NoordBrabant_17/2020	Europe / Netherlands / Noord Brabant	2020-03-06	Dutch COVID-19 response team	Erasmus Medical Center	David Nieuwenhuijse, Bas Oude Munnink, Reina Sikkema, Claudia Schapendonk, Irina Chestakova, Anne van der Linden, Mark Pronk, Pascal Lexmond, Corien Swaan, Manon Haverkate, Madelief Mollers, Mart Stein, Sandra Kengne Kamga Mobou, Jeroen van Kampen, Jolanda Voermans, Aura Timen, Corine GeurtsvanKessel, Annemiek van der Eijk, Richard Molenkamp, Marion Koopmans, on behalf of the Dutch national COVID…
EPI_ISL_416636	hCoV-19/USA/WA-UW98/2020	North America / USA / Washington	2020-03-12	UW Virology Lab	UW Virology Lab	Pavitra Roychoudhury, Hong Xie, Keith Jerome, Alexander Greninger
EPI_ISL_414456	hCoV-19/Netherlands/NoordBrabant_16/2020	Europe / Netherlands / Noord Brabant	2020-03-04	Dutch COVID-19 response team	Erasmus Medical Center	David Nieuwenhuijse, Bas Oude Munnink, Reina Sikkema, Claudia Schapendonk, Irina Chestakova, Anne van der Linden, Mark Pronk, Pascal Lexmond, Corien Swaan, Manon Haverkate, Madelief Mollers, Mart Stein, Sandra Kengne Kamga Mobou, Jeroen van Kampen, Jolanda Voermans, Aura Timen, Corine GeurtsvanKessel, Annemiek van der Eijk, Richard Molenkamp, Marion Koopmans, on behalf of the Dutch national COVID…
EPI_ISL_415787	hCoV-19/Peru/010/2020	South America / Peru / Lima	2020-03-10	Laboratorio de Referencia Nacional de Virus Respiratorio. Instituto Nacional de Salud. Peru	Laboratorio de Referencia Nacional de Biotecnologia y Biologia Molecular.Instituto Nacional de Salud.Peru	Carlos Padilla Rojas, Priscila Lope Pari, Karolyn Vega Chozo, Johanna Balbuena Torres, Omar Caceres Rey, Hemri Bailon Calderon, Maribel Huaringa Nuñez, Nancy Rojas Serrano
EPI_ISL_416637	hCoV-19/USA/WA-UW99/2020	North America / USA / Washington	2020-03-12	UW Virology Lab	UW Virology Lab	Pavitra Roychoudhury, Hong Xie, Keith Jerome, Alexander Greninger
EPI_ISL_414459	hCoV-19/Netherlands/NoordBrabant_19/2020	Europe / Netherlands / Noord Brabant	2020-03-06	Dutch COVID-19 response team	Erasmus Medical Center	David Nieuwenhuijse, Bas Oude Munnink, Reina Sikkema, Claudia Schapendonk, Irina Chestakova, Anne van der Linden, Mark Pronk, Pascal Lexmond, Corien Swaan, Manon Haverkate, Madelief Mollers, Mart Stein, Sandra Kengne Kamga Mobou, Jeroen van Kampen, Jolanda Voermans, Aura Timen, Corine GeurtsvanKessel, Annemiek van der Eijk, Richard Molenkamp, Marion Koopmans, on behalf of the Dutch national COVID…
EPI_ISL_416634	hCoV-19/Japan/DP0890/2020	Asia / Japan / unknown	2020-02-17	Japanese Quarantine Stations	Pathogen Genomics Center, National Institute of Infectious Diseases	Tsuyoshi Sekizuka, Kentaro Itokawa, Rina Tanaka, Masanori Hashino, Tsutomu Kageyama, Shinji Saito, Ikuyo Takayama, Hideki Hasegawa, Takuri Takahashi, Hajime Kamiya, Takuya Yamagishi, Motoi Suzuki, Takaji Wakita, Makoto Kuroda
EPI_ISL_414458	hCoV-19/Netherlands/NoordBrabant_18/2020	Europe / Netherlands / Noord Brabant	2020-03-05	Dutch COVID-19 response team	Erasmus Medical Center	David Nieuwenhuijse, Bas Oude Munnink, Reina Sikkema, Claudia Schapendonk, Irina Chestakova, Anne van der Linden, Mark Pronk, Pascal Lexmond, Corien Swaan, Manon Haverkate, Madelief Mollers, Mart Stein, Sandra Kengne Kamga Mobou, Jeroen van Kampen, Jolanda Voermans, Aura Timen, Corine GeurtsvanKessel, Annemiek van der Eijk, Richard Molenkamp, Marion Koopmans, on behalf of the Dutch national COVID…
EPI_ISL_416635	hCoV-19/USA/WA-UW97/2020	North America / USA / Washington	2020-03-12	UW Virology Lab	UW Virology Lab	Pavitra Roychoudhury, Hong Xie, Keith Jerome, Alexander Greninger
EPI_ISL_416629	hCoV-19/Japan/DP0802/2020	Asia / Japan / unknown	2020-02-17	Japanese Quarantine Stations	Pathogen Genomics Center, National Institute of Infectious Diseases	Tsuyoshi Sekizuka, Kentaro Itokawa, Rina Tanaka, Masanori Hashino, Tsutomu Kageyama, Shinji Saito, Ikuyo Takayama, Hideki Hasegawa, Takuri Takahashi, Hajime Kamiya, Takuya Yamagishi, Motoi Suzuki, Takaji Wakita, Makoto Kuroda
EPI_ISL_414449	hCoV-19/Netherlands/NoordBrabant_2/2020	Europe / Netherlands / Noord Brabant	2020-03-03	Dutch COVID-19 response team	Erasmus Medical Center	David Nieuwenhuijse, Bas Oude Munnink, Reina Sikkema, Claudia Schapendonk, Irina Chestakova, Anne van der Linden, Mark Pronk, Pascal Lexmond, Corien Swaan, Manon Haverkate, Madelief Mollers, Mart Stein, Sandra Kengne Kamga Mobou, Jeroen van Kampen, Jolanda Voermans, Aura Timen, Corine GeurtsvanKessel, Annemiek van der Eijk, Richard Molenkamp, Marion Koopmans, on behalf of the Dutch national COVID…
EPI_ISL_416627	hCoV-19/Japan/DP0785/2020	Asia / Japan / unknown	2020-02-17	Japanese Quarantine Stations	Pathogen Genomics Center, National Institute of Infectious Diseases	Tsuyoshi Sekizuka, Kentaro Itokawa, Rina Tanaka, Masanori Hashino, Tsutomu Kageyama, Shinji Saito, Ikuyo Takayama, Hideki Hasegawa, Takuri Takahashi, Hajime Kamiya, Takuya Yamagishi, Motoi Suzuki, Takaji Wakita, Makoto Kuroda
EPI_ISL_416628	hCoV-19/Japan/DP0786/2020	Asia / Japan / unknown	2020-02-17	Japanese Quarantine Stations	Pathogen Genomics Center, National Institute of Infectious Diseases	Tsuyoshi Sekizuka, Kentaro Itokawa, Rina Tanaka, Masanori Hashino, Tsutomu Kageyama, Shinji Saito, Ikuyo Takayama, Hideki Hasegawa, Takuri Takahashi, Hajime Kamiya, Takuya Yamagishi, Motoi Suzuki, Takaji Wakita, Makoto Kuroda
EPI_ISL_413590	hCoV-19/Netherlands/Utrecht_1364066/2020	Europe / Netherlands / Utrecht	2020-03-02	MHC Utrecht	Erasmus Medical Center	David Nieuwenhuijse, Bas Oude Munnink, Reina Sikkema, Claudia Schapendonk, Irina Chestakova, Anne van der Linden, Mark Pronk, Pascal Lexmond, Corien Swaan, Manon Haverkate, Madelief Mollers, Mart Stein, Sandra Kengne Kamga Mobou, Jeroen van Kampen, Jolanda Voermans, Aura Timen, Corine GeurtsvanKessel, Annemiek van der Eijk, Richard Molenkamp, Marion Koopmans, on behalf of the Dutch national COVID…
EPI_ISL_413591	hCoV-19/Netherlands/Zeewolde_1365080/2020	Europe / Netherlands / Zeewolde	2020-03-02	MHC Flevoland	Erasmus Medical Center	David Nieuwenhuijse, Bas Oude Munnink, Reina Sikkema, Claudia Schapendonk, Irina Chestakova, Anne van der Linden, Mark Pronk, Pascal Lexmond, Corien Swaan, Manon Haverkate, Madelief Mollers, Mart Stein, Sandra Kengne Kamga Mobou, Jeroen van Kampen, Jolanda Voermans, Aura Timen, Corine GeurtsvanKessel, Annemiek van der Eijk, Richard Molenkamp, Marion Koopmans, on behalf of the Dutch national COVID…
EPI_ISL_413592	hCoV-19/Taiwan/NTU03/2020	Asia / Taiwan / Taipei	2020-03-02	Department of Laboratory Medicine, National Taiwan University Hospital	Microbial Genomics Core Lab, National Taiwan University Centers of Genomic and Precision Medicine	Shiou-Hwei Yeh, You-Yu Lin, Ya-Yun Lai, Chiao-Ling Li, Shan-Chwen Chang, Pei-Jer Chen, Sui-Yuan Chang
EPI_ISL_414440	hCoV-19/Netherlands/Utrecht_7/2020	Europe / Netherlands / Utrecht	2020-03-03	Dutch COVID-19 response team	Erasmus Medical Center	David Nieuwenhuijse, Bas Oude Munnink, Reina Sikkema, Claudia Schapendonk, Irina Chestakova, Anne van der Linden, Mark Pronk, Pascal Lexmond, Corien Swaan, Manon Haverkate, Madelief Mollers, Mart Stein, Sandra Kengne Kamga Mobou, Jeroen van Kampen, Jolanda Voermans, Aura Timen, Corine GeurtsvanKessel, Annemiek van der Eijk, Richard Molenkamp, Marion Koopmans, on behalf of the Dutch national COVID…
EPI_ISL_413593	hCoV-19/Luxembourg/Lux1/2020	Europe / Luxembourg	2020-02-29	Laboratoire National de Santé	Erasmus Medical Center	David Nieuwenhuijse, Bas Oude Munnink, Reina Sikkema, Claudia Schapendonk, Irina Chestakova, Anne van der Linden, Mark Pronk, Pascal Lexmond, T. Abdelrahman, G. Fournier, J. Mossong, T. Nguyen, Jeroen van Kampen, Jolanda Voermans, Corine GeurtsvanKessel, Annemiek van der Eijk, Richard Molenkamp, Marion Koopmans, on behalf of the Dutch national COVID-19 response team.
EPI_ISL_414442	hCoV-19/Netherlands/Utrecht_10/2020	Europe / Netherlands / Utrecht	2020-03-03	Dutch COVID-19 response team	Erasmus Medical Center	David Nieuwenhuijse, Bas Oude Munnink, Reina Sikkema, Claudia Schapendonk, Irina Chestakova, Anne van der Linden, Mark Pronk, Pascal Lexmond, Corien Swaan, Manon Haverkate, Madelief Mollers, Mart Stein, Sandra Kengne Kamga Mobou, Jeroen van Kampen, Jolanda Voermans, Aura Timen, Corine GeurtsvanKessel, Annemiek van der Eijk, Richard Molenkamp, Marion Koopmans, on behalf of the Dutch national COVID…
EPI_ISL_413594	hCoV-19/Australia/NSW08/2020	Oceania / Australia / NSW / Sydney	2020-02-28	Centre for Infectious Diseases and Microbiology Laboratory Services	NSW Health Pathology - Institute of Clinical Pathology and Medical Research; Westmead Hospital; University of Sydney	Rockett R, Eden J-S, Lam C, Gray K, Timms, V, Gall, M, Alicia, A, Carter I, Rahman H, Holmes EC, , O’Sullivan MV, Sintchenko V, Chen SC, Maddocks S, Kok J and Dwyer DE for the 2019-nCoV Study Group*
EPI_ISL_416621	hCoV-19/Japan/DP0743/2020	Asia / Japan / unknown	2020-02-17	Japanese Quarantine Stations	Pathogen Genomics Center, National Institute of Infectious Diseases	Tsuyoshi Sekizuka, Kentaro Itokawa, Rina Tanaka, Masanori Hashino, Tsutomu Kageyama, Shinji Saito, Ikuyo Takayama, Hideki Hasegawa, Takuri Takahashi, Hajime Kamiya, Takuya Yamagishi, Motoi Suzuki, Takaji Wakita, Makoto Kuroda
EPI_ISL_414441	hCoV-19/Netherlands/Utrecht_8/2020	Europe / Netherlands / Utrecht	2020-03-03	Dutch COVID-19 response team	Erasmus Medical Center	David Nieuwenhuijse, Bas Oude Munnink, Reina Sikkema, Claudia Schapendonk, Irina Chestakova, Anne van der Linden, Mark Pronk, Pascal Lexmond, Corien Swaan, Manon Haverkate, Madelief Mollers, Mart Stein, Sandra Kengne Kamga Mobou, Jeroen van Kampen, Jolanda Voermans, Aura Timen, Corine GeurtsvanKessel, Annemiek van der Eijk, Richard Molenkamp, Marion Koopmans, on behalf of the Dutch national COVID…
EPI_ISL_413595	hCoV-19/Australia/NSW09/2020	Oceania / Australia / NSW / Sydney	2020-02-28	Centre for Infectious Diseases and Microbiology Laboratory Services	NSW Health Pathology - Institute of Clinical Pathology and Medical Research; Westmead Hospital; University of Sydney	Rockett R, Eden J-S, Lam C, Gray K, Timms, V, Gall, M, Carter I, Rahman H, Holmes EC, O’Sullivan MV, Sintchenko V, Chen SC, Maddocks S, Kok J and Dwyer DE for the 2019-nCoV Study Group*
EPI_ISL_416622	hCoV-19/Japan/DP0752/2020	Asia / Japan / unknown	2020-02-17	Japanese Quarantine Stations	Pathogen Genomics Center, National Institute of Infectious Diseases	Tsuyoshi Sekizuka, Kentaro Itokawa, Rina Tanaka, Masanori Hashino, Tsutomu Kageyama, Shinji Saito, Ikuyo Takayama, Hideki Hasegawa, Takuri Takahashi, Hajime Kamiya, Takuya Yamagishi, Motoi Suzuki, Takaji Wakita, Makoto Kuroda
EPI_ISL_414444	hCoV-19/Netherlands/ZuidHolland_1/2020	Europe / Netherlands / Zuid Holland	2020-03-02	Dutch COVID-19 response team	Erasmus Medical Center	David Nieuwenhuijse, Bas Oude Munnink, Reina Sikkema, Claudia Schapendonk, Irina Chestakova, Anne van der Linden, Mark Pronk, Pascal Lexmond, Corien Swaan, Manon Haverkate, Madelief Mollers, Mart Stein, Sandra Kengne Kamga Mobou, Jeroen van Kampen, Jolanda Voermans, Aura Timen, Corine GeurtsvanKessel, Annemiek van der Eijk, Richard Molenkamp, Marion Koopmans, on behalf of the Dutch national COVID…
EPI_ISL_413596	hCoV-19/Australia/NSW10/2020	Oceania / Australia / NSW / Sydney	2020-02-28	Centre for Infectious Diseases and Microbiology - Public Health	NSW Health Pathology - Institute of Clinical Pathology and Medical Research; Westmead Hospital; University of Sydney	Rockett R, Eden J-S, Lam C, Gray K, Timms, V, Gall, M, Carter I, Rahman H, Holmes EC, O’Sullivan MV, Sintchenko V, Chen SC, Maddocks S, Kok J and Dwyer DE for the 2019-nCoV Study Group*
EPI_ISL_414443	hCoV-19/Netherlands/Utrecht_11/2020	Europe / Netherlands / Utrecht	2020-03-03	Dutch COVID-19 response team	Erasmus Medical Center	David Nieuwenhuijse, Bas Oude Munnink, Reina Sikkema, Claudia Schapendonk, Irina Chestakova, Anne van der Linden, Mark Pronk, Pascal Lexmond, Corien Swaan, Manon Haverkate, Madelief Mollers, Mart Stein, Sandra Kengne Kamga Mobou, Jeroen van Kampen, Jolanda Voermans, Aura Timen, Corine GeurtsvanKessel, Annemiek van der Eijk, Richard Molenkamp, Marion Koopmans, on behalf of the Dutch national COVID…
EPI_ISL_413597	hCoV-19/Australia/NSW11/2020	Oceania / Australia / NSW / Sydney	2020-03-02	Centre for Infectious Diseases and Microbiology- Public Health	NSW Health Pathology - Institute of Clinical Pathology and Medical Research; Westmead Hospital; University of Sydney	Lam C, Eden J-S, Rockett R, Gray K, Timms, V, Gall, M, Carter I, Rahman H, Holmes EC, O’Sullivan MV, Sintchenko V, Chen SC, Maddocks S, Kok J and Dwyer DE for the 2019-nCoV Study Group*
EPI_ISL_416620	hCoV-19/Japan/DP0724/2020	Asia / Japan / unknown	2020-02-17	Japanese Quarantine Stations	Pathogen Genomics Center, National Institute of Infectious Diseases	Tsuyoshi Sekizuka, Kentaro Itokawa, Rina Tanaka, Masanori Hashino, Tsutomu Kageyama, Shinji Saito, Ikuyo Takayama, Hideki Hasegawa, Takuri Takahashi, Hajime Kamiya, Takuya Yamagishi, Motoi Suzuki, Takaji Wakita, Makoto Kuroda
EPI_ISL_414446	hCoV-19/Netherlands/ZuidHolland_10/2020	Europe / Netherlands / Zuid Holland	2020-03-03	Dutch COVID-19 response team	Erasmus Medical Center	David Nieuwenhuijse, Bas Oude Munnink, Reina Sikkema, Claudia Schapendonk, Irina Chestakova, Anne van der Linden, Mark Pronk, Pascal Lexmond, Corien Swaan, Manon Haverkate, Madelief Mollers, Mart Stein, Sandra Kengne Kamga Mobou, Jeroen van Kampen, Jolanda Voermans, Aura Timen, Corine GeurtsvanKessel, Annemiek van der Eijk, Richard Molenkamp, Marion Koopmans, on behalf of the Dutch national COVID…
EPI_ISL_413598	hCoV-19/Australia/NSW12/2020	Oceania / Australia / NSW / Sydney	2020-03-04	Centre for Infectious Diseases and Microbiology - Public Health	NSW Health Pathology - Institute of Clinical Pathology and Medical Research; Westmead Hospital; University of Sydney	Gray K, Eden J-S, Lam C, Rockett R, Timms, V, Gall, M, Carter I, Rahman H, Holmes EC, O’Sullivan MV, Sintchenko V, Chen SC, Maddocks S, Kok J and Dwyer DE for the 2019-nCoV Study Group*
EPI_ISL_416625	hCoV-19/Japan/DP0765/2020	Asia / Japan / unknown	2020-02-17	Japanese Quarantine Stations	Pathogen Genomics Center, National Institute of Infectious Diseases	Tsuyoshi Sekizuka, Kentaro Itokawa, Rina Tanaka, Masanori Hashino, Tsutomu Kageyama, Shinji Saito, Ikuyo Takayama, Hideki Hasegawa, Takuri Takahashi, Hajime Kamiya, Takuya Yamagishi, Motoi Suzuki, Takaji Wakita, Makoto Kuroda
EPI_ISL_414445	hCoV-19/Netherlands/ZuidHolland_9/2020	Europe / Netherlands / Zuid Holland	2020-03-03	Dutch COVID-19 response team	Erasmus Medical Center	David Nieuwenhuijse, Bas Oude Munnink, Reina Sikkema, Claudia Schapendonk, Irina Chestakova, Anne van der Linden, Mark Pronk, Pascal Lexmond, Corien Swaan, Manon Haverkate, Madelief Mollers, Mart Stein, Sandra Kengne Kamga Mobou, Jeroen van Kampen, Jolanda Voermans, Aura Timen, Corine GeurtsvanKessel, Annemiek van der Eijk, Richard Molenkamp, Marion Koopmans, on behalf of the Dutch national COVID…
EPI_ISL_413599	hCoV-19/Australia/NSW13/2020	Oceania / Australia / NSW / Sydney	2020-03-04	Centre for Infectious Diseases and Microbiology - Public Health	NSW Health Pathology - Institute of Clinical Pathology and Medical Research; Westmead Hospital; University of Sydney	Timms, V, Eden J-S, Lam C, Gray K, Rockett R, Gall, M, Carter I, Rahman H, Holmes EC, O’Sullivan MV, Sintchenko V, Chen SC, Maddocks S, Kok J and Dwyer DE for the 2019-nCoV Study Group*
EPI_ISL_416626	hCoV-19/Japan/DP0779/2020	Asia / Japan / unknown	2020-02-17	Japanese Quarantine Stations	Pathogen Genomics Center, National Institute of Infectious Diseases	Tsuyoshi Sekizuka, Kentaro Itokawa, Rina Tanaka, Masanori Hashino, Tsutomu Kageyama, Shinji Saito, Ikuyo Takayama, Hideki Hasegawa, Takuri Takahashi, Hajime Kamiya, Takuya Yamagishi, Motoi Suzuki, Takaji Wakita, Makoto Kuroda
EPI_ISL_416623	hCoV-19/Japan/DP0763/2020	Asia / Japan / unknown	2020-02-17	Japanese Quarantine Stations	Pathogen Genomics Center, National Institute of Infectious Diseases	Tsuyoshi Sekizuka, Kentaro Itokawa, Rina Tanaka, Masanori Hashino, Tsutomu Kageyama, Shinji Saito, Ikuyo Takayama, Hideki Hasegawa, Takuri Takahashi, Hajime Kamiya, Takuya Yamagishi, Motoi Suzuki, Takaji Wakita, Makoto Kuroda
EPI_ISL_414448	hCoV-19/Netherlands/Limburg_5/2020	Europe / Netherlands / Limburg	2020-03-04	Dutch COVID-19 response team	Erasmus Medical Center	David Nieuwenhuijse, Bas Oude Munnink, Reina Sikkema, Claudia Schapendonk, Irina Chestakova, Anne van der Linden, Mark Pronk, Pascal Lexmond, Corien Swaan, Manon Haverkate, Madelief Mollers, Mart Stein, Sandra Kengne Kamga Mobou, Jeroen van Kampen, Jolanda Voermans, Aura Timen, Corine GeurtsvanKessel, Annemiek van der Eijk, Richard Molenkamp, Marion Koopmans, on behalf of the Dutch national COVID…
EPI_ISL_416624	hCoV-19/Japan/DP0764/2020	Asia / Japan / unknown	2020-02-17	Japanese Quarantine Stations	Pathogen Genomics Center, National Institute of Infectious Diseases	Tsuyoshi Sekizuka, Kentaro Itokawa, Rina Tanaka, Masanori Hashino, Tsutomu Kageyama, Shinji Saito, Ikuyo Takayama, Hideki Hasegawa, Takuri Takahashi, Hajime Kamiya, Takuya Yamagishi, Motoi Suzuki, Takaji Wakita, Makoto Kuroda
EPI_ISL_416618	hCoV-19/Japan/DP0700/2020	Asia / Japan / unknown	2020-02-17	Japanese Quarantine Stations	Pathogen Genomics Center, National Institute of Infectious Diseases	Tsuyoshi Sekizuka, Kentaro Itokawa, Rina Tanaka, Masanori Hashino, Tsutomu Kageyama, Shinji Saito, Ikuyo Takayama, Hideki Hasegawa, Takuri Takahashi, Hajime Kamiya, Takuya Yamagishi, Motoi Suzuki, Takaji Wakita, Makoto Kuroda
EPI_ISL_414439	hCoV-19/Netherlands/Utrecht_5/2020	Europe / Netherlands / Utrecht	2020-03-02	Dutch COVID-19 response team	Erasmus Medical Center	David Nieuwenhuijse, Bas Oude Munnink, Reina Sikkema, Claudia Schapendonk, Irina Chestakova, Anne van der Linden, Mark Pronk, Pascal Lexmond, Corien Swaan, Manon Haverkate, Madelief Mollers, Mart Stein, Sandra Kengne Kamga Mobou, Jeroen van Kampen, Jolanda Voermans, Aura Timen, Corine GeurtsvanKessel, Annemiek van der Eijk, Richard Molenkamp, Marion Koopmans, on behalf of the Dutch national COVID…
EPI_ISL_414438	hCoV-19/Netherlands/Utrecht_4/2020	Europe / Netherlands / Utrecht	2020-03-03	Dutch COVID-19 response team	Erasmus Medical Center	David Nieuwenhuijse, Bas Oude Munnink, Reina Sikkema, Claudia Schapendonk, Irina Chestakova, Anne van der Linden, Mark Pronk, Pascal Lexmond, Corien Swaan, Manon Haverkate, Madelief Mollers, Mart Stein, Sandra Kengne Kamga Mobou, Jeroen van Kampen, Jolanda Voermans, Aura Timen, Corine GeurtsvanKessel, Annemiek van der Eijk, Richard Molenkamp, Marion Koopmans, on behalf of the Dutch national COVID…
EPI_ISL_416619	hCoV-19/Japan/DP0703/2020	Asia / Japan / unknown	2020-02-17	Japanese Quarantine Stations	Pathogen Genomics Center, National Institute of Infectious Diseases	Tsuyoshi Sekizuka, Kentaro Itokawa, Rina Tanaka, Masanori Hashino, Tsutomu Kageyama, Shinji Saito, Ikuyo Takayama, Hideki Hasegawa, Takuri Takahashi, Hajime Kamiya, Takuya Yamagishi, Motoi Suzuki, Takaji Wakita, Makoto Kuroda
EPI_ISL_416616	hCoV-19/Japan/DP0697/2020	Asia / Japan / unknown	2020-02-17	Japanese Quarantine Stations	Pathogen Genomics Center, National Institute of Infectious Diseases	Tsuyoshi Sekizuka, Kentaro Itokawa, Rina Tanaka, Masanori Hashino, Tsutomu Kageyama, Shinji Saito, Ikuyo Takayama, Hideki Hasegawa, Takuri Takahashi, Hajime Kamiya, Takuya Yamagishi, Motoi Suzuki, Takaji Wakita, Makoto Kuroda
EPI_ISL_416617	hCoV-19/Japan/DP0699/2020	Asia / Japan / unknown	2020-02-17	Japanese Quarantine Stations	Pathogen Genomics Center, National Institute of Infectious Diseases	Tsuyoshi Sekizuka, Kentaro Itokawa, Rina Tanaka, Masanori Hashino, Tsutomu Kageyama, Shinji Saito, Ikuyo Takayama, Hideki Hasegawa, Takuri Takahashi, Hajime Kamiya, Takuya Yamagishi, Motoi Suzuki, Takaji Wakita, Makoto Kuroda
EPI_ISL_414471	hCoV-19/Netherlands/ZuidHolland_14/2020	Europe / Netherlands / Zuid Holland	2020-03-05	Dutch COVID-19 response team	Erasmus Medical Center	David Nieuwenhuijse, Bas Oude Munnink, Reina Sikkema, Claudia Schapendonk, Irina Chestakova, Anne van der Linden, Mark Pronk, Pascal Lexmond, Corien Swaan, Manon Haverkate, Madelief Mollers, Mart Stein, Sandra Kengne Kamga Mobou, Jeroen van Kampen, Jolanda Voermans, Aura Timen, Corine GeurtsvanKessel, Annemiek van der Eijk, Richard Molenkamp, Marion Koopmans, on behalf of the Dutch national COVID…
EPI_ISL_416650	hCoV-19/USA/WA-UW112/2020	North America / USA	2020-03-10	UW Virology Lab	UW Virology Lab	Pavitra Roychoudhury, Hong Xie, Keith Jerome, Alexander Greninger
EPI_ISL_414470	hCoV-19/Netherlands/ZuidHolland_13/2020	Europe / Netherlands / Zuid Holland	2020-03-06	Dutch COVID-19 response team	Erasmus Medical Center	David Nieuwenhuijse, Bas Oude Munnink, Reina Sikkema, Claudia Schapendonk, Irina Chestakova, Anne van der Linden, Mark Pronk, Pascal Lexmond, Corien Swaan, Manon Haverkate, Madelief Mollers, Mart Stein, Sandra Kengne Kamga Mobou, Jeroen van Kampen, Jolanda Voermans, Aura Timen, Corine GeurtsvanKessel, Annemiek van der Eijk, Richard Molenkamp, Marion Koopmans, on behalf of the Dutch national COVID…
EPI_ISL_416651	hCoV-19/USA/WA-UW113/2020	North America / USA	2020-03-11	UW Virology Lab	UW Virology Lab	Pavitra Roychoudhury, Hong Xie, Keith Jerome, Alexander Greninger
EPI_ISL_414475	hCoV-19/Iran/12Bj/2020	Asia / Iran / Tehran	2020-03-01	Iran National Influenza Center	Iran National Influenza Center	Jila Yavarian, Nazanin Zahra Shafiei Jandaghi, Ahmad Nejati, Simin Abbasi and Talat Mokhtari Azad
EPI_ISL_416654	hCoV-19/USA/WA-UW116/2020	North America / USA / Washington	2020-03-11	UW Virology Lab	UW Virology Lab	Pavitra Roychoudhury, Hong Xie, Keith Jerome, Alexander Greninger
EPI_ISL_416655	hCoV-19/USA/WA-UW117/2020	North America / USA / Washington	2020-03-11	UW Virology Lab	UW Virology Lab	Pavitra Roychoudhury, Hong Xie, Keith Jerome, Alexander Greninger
EPI_ISL_414477	hCoV-19/Czech Republic/951/2020	Europe / Czech Republic / Usti nad Labem	2020-03-01	The National Institute of Public Health Center for Epidemiology and Microbiology	State Veterinary Institute Prague	Alexander Nagy, Oldrich Bartos, Helena Jirincova, Klara Labska, Ludmila Novakova, Olga Storkanova, Dusan Trnka, Jaromira Vecerova
EPI_ISL_416652	hCoV-19/USA/WA-UW114/2020	North America / USA / Washington	2020-03-11	UW Virology Lab	UW Virology Lab	Pavitra Roychoudhury, Hong Xie, Keith Jerome, Alexander Greninger
EPI_ISL_414476	hCoV-19/USA/NY1-PV08001/2020	North America / USA / New York	2020-02-29	MSHS Clinical Microbiology Laboratories	MSHS Pathogen Surveillance Program	Gopi Patel, Emilia Sordillo, Melissa Gitman, Alberto Paniz-mondolfi, Matthew Hernandez, Shelcie Fabre, Jose Polanco, Ana Sylvia Gonzalez-Reiche, Zenab Khan, Nancy Francoeur, Melissa Smith, Robert Sebra, Lisa Miorin, Wen-chun Liu, Randy Albrecht, Judith Aberg, Florian Krammer, Adolfo Garcia-Sarstre, Viviana Simon, Harm van Bakel
EPI_ISL_416653	hCoV-19/USA/WA-UW115/2020	North America / USA / Washington	2020-03-11	UW Virology Lab	UW Virology Lab	Pavitra Roychoudhury, Hong Xie, Keith Jerome, Alexander Greninger
EPI_ISL_414479	hCoV-19/USA/CruiseA-19/2020	North America / USA	2020-02-18	unknown	Pathogen Discovery, Respiratory Viruses Branch, Division of Viral Diseases, Centers for Disease Control and Prevention	Ying Tao, Krista Queen, Clinton R. Paden, Anna Uehara, Jing Zhang, Yan Li, Mary S. Keckler, Alison S. Laufer Halpin, Haibin Wang, Jasmine Padilla, Justin Lee, Christopher A. Elkins, Susan I. Gerber, Suxiang Tong
EPI_ISL_416658	hCoV-19/USA/WA-UW120/2020	North America / USA / Washington	2020-03-11	UW Virology Lab	UW Virology Lab	Pavitra Roychoudhury, Hong Xie, Keith Jerome, Alexander Greninger
EPI_ISL_416659	hCoV-19/USA/WA-UW121/2020	North America / USA / Washington	2020-03-11	UW Virology Lab	UW Virology Lab	Pavitra Roychoudhury, Hong Xie, Keith Jerome, Alexander Greninger
EPI_ISL_416656	hCoV-19/USA/WA-UW118/2020	North America / USA / Washington	2020-03-11	UW Virology Lab	UW Virology Lab	Pavitra Roychoudhury, Hong Xie, Keith Jerome, Alexander Greninger
EPI_ISL_416657	hCoV-19/USA/WA-UW119/2020	North America / USA / Washington	2020-03-11	UW Virology Lab	UW Virology Lab	Pavitra Roychoudhury, Hong Xie, Keith Jerome, Alexander Greninger
EPI_ISL_416649	hCoV-19/USA/WA-UW111/2020	North America / USA / Washington	2020-03-11	UW Virology Lab	UW Virology Lab	Pavitra Roychoudhury, Hong Xie, Keith Jerome, Alexander Greninger
EPI_ISL_414460	hCoV-19/Netherlands/Overijssel_2/2020	Europe / Netherlands / Overijssel	2020-03-03	Dutch COVID-19 response team	Erasmus Medical Center	David Nieuwenhuijse, Bas Oude Munnink, Reina Sikkema, Claudia Schapendonk, Irina Chestakova, Anne van der Linden, Mark Pronk, Pascal Lexmond, Corien Swaan, Manon Haverkate, Madelief Mollers, Mart Stein, Sandra Kengne Kamga Mobou, Jeroen van Kampen, Jolanda Voermans, Aura Timen, Corine GeurtsvanKessel, Annemiek van der Eijk, Richard Molenkamp, Marion Koopmans, on behalf of the Dutch national COVID…
EPI_ISL_416640	hCoV-19/USA/WA-UW102/2020	North America / USA / Washington	2020-03-11	UW Virology Lab	UW Virology Lab	Pavitra Roychoudhury, Hong Xie, Keith Jerome, Alexander Greninger
EPI_ISL_414462	hCoV-19/Netherlands/Utrecht_12/2020	Europe / Netherlands / Utrecht	2020-03-04	Dutch COVID-19 response team	Erasmus Medical Center	David Nieuwenhuijse, Bas Oude Munnink, Reina Sikkema, Claudia Schapendonk, Irina Chestakova, Anne van der Linden, Mark Pronk, Pascal Lexmond, Corien Swaan, Manon Haverkate, Madelief Mollers, Mart Stein, Sandra Kengne Kamga Mobou, Jeroen van Kampen, Jolanda Voermans, Aura Timen, Corine GeurtsvanKessel, Annemiek van der Eijk, Richard Molenkamp, Marion Koopmans, on behalf of the Dutch national COVID…
EPI_ISL_414461	hCoV-19/Netherlands/Utrecht_6/2020	Europe / Netherlands / Utrecht	2020-03-04	Dutch COVID-19 response team	Erasmus Medical Center	David Nieuwenhuijse, Bas Oude Munnink, Reina Sikkema, Claudia Schapendonk, Irina Chestakova, Anne van der Linden, Mark Pronk, Pascal Lexmond, Corien Swaan, Manon Haverkate, Madelief Mollers, Mart Stein, Sandra Kengne Kamga Mobou, Jeroen van Kampen, Jolanda Voermans, Aura Timen, Corine GeurtsvanKessel, Annemiek van der Eijk, Richard Molenkamp, Marion Koopmans, on behalf of the Dutch national COVID…
EPI_ISL_416643	hCoV-19/USA/WA-UW105/2020	North America / USA / Washington	2020-03-11	UW Virology Lab	UW Virology Lab	Pavitra Roychoudhury, Hong Xie, Keith Jerome, Alexander Greninger
EPI_ISL_414464	hCoV-19/Netherlands/Utrecht_14/2020	Europe / Netherlands / Utrecht	2020-03-04	Dutch COVID-19 response team	Erasmus Medical Center	David Nieuwenhuijse, Bas Oude Munnink, Reina Sikkema, Claudia Schapendonk, Irina Chestakova, Anne van der Linden, Mark Pronk, Pascal Lexmond, Corien Swaan, Manon Haverkate, Madelief Mollers, Mart Stein, Sandra Kengne Kamga Mobou, Jeroen van Kampen, Jolanda Voermans, Aura Timen, Corine GeurtsvanKessel, Annemiek van der Eijk, Richard Molenkamp, Marion Koopmans, on behalf of the Dutch national COVID…
EPI_ISL_416644	hCoV-19/USA/WA-UW106/2020	North America / USA / Washington	2020-03-11	UW Virology Lab	UW Virology Lab	Pavitra Roychoudhury, Hong Xie, Keith Jerome, Alexander Greninger
EPI_ISL_414463	hCoV-19/Netherlands/Utrecht_13/2020	Europe / Netherlands / Utrecht	2020-03-04	Dutch COVID-19 response team	Erasmus Medical Center	David Nieuwenhuijse, Bas Oude Munnink, Reina Sikkema, Claudia Schapendonk, Irina Chestakova, Anne van der Linden, Mark Pronk, Pascal Lexmond, Corien Swaan, Manon Haverkate, Madelief Mollers, Mart Stein, Sandra Kengne Kamga Mobou, Jeroen van Kampen, Jolanda Voermans, Aura Timen, Corine GeurtsvanKessel, Annemiek van der Eijk, Richard Molenkamp, Marion Koopmans, on behalf of the Dutch national COVID…
EPI_ISL_414466	hCoV-19/Netherlands/ZuidHolland_6/2020	Europe / Netherlands / Zuid Holland	2020-03-04	Dutch COVID-19 response team	Erasmus Medical Center	David Nieuwenhuijse, Bas Oude Munnink, Reina Sikkema, Claudia Schapendonk, Irina Chestakova, Anne van der Linden, Mark Pronk, Pascal Lexmond, Corien Swaan, Manon Haverkate, Madelief Mollers, Mart Stein, Sandra Kengne Kamga Mobou, Jeroen van Kampen, Jolanda Voermans, Aura Timen, Corine GeurtsvanKessel, Annemiek van der Eijk, Richard Molenkamp, Marion Koopmans, on behalf of the Dutch national COVID…
EPI_ISL_416641	hCoV-19/USA/WA-UW103/2020	North America / USA / Washington	2020-03-11	UW Virology Lab	UW Virology Lab	Pavitra Roychoudhury, Hong Xie, Keith Jerome, Alexander Greninger
EPI_ISL_416642	hCoV-19/USA/WA-UW104/2020	North America / USA / Washington	2020-03-11	UW Virology Lab	UW Virology Lab	Pavitra Roychoudhury, Hong Xie, Keith Jerome, Alexander Greninger
EPI_ISL_414465	hCoV-19/Netherlands/ZuidHolland_5/2020	Europe / Netherlands / Zuid Holland	2020-03-04	Dutch COVID-19 response team	Erasmus Medical Center	David Nieuwenhuijse, Bas Oude Munnink, Reina Sikkema, Claudia Schapendonk, Irina Chestakova, Anne van der Linden, Mark Pronk, Pascal Lexmond, Corien Swaan, Manon Haverkate, Madelief Mollers, Mart Stein, Sandra Kengne Kamga Mobou, Jeroen van Kampen, Jolanda Voermans, Aura Timen, Corine GeurtsvanKessel, Annemiek van der Eijk, Richard Molenkamp, Marion Koopmans, on behalf of the Dutch national COVID…
EPI_ISL_414468	hCoV-19/Netherlands/ZuidHolland_8/2020	Europe / Netherlands / Zuid Holland	2020-03-06	Dutch COVID-19 response team	Erasmus Medical Center	David Nieuwenhuijse, Bas Oude Munnink, Reina Sikkema, Claudia Schapendonk, Irina Chestakova, Anne van der Linden, Mark Pronk, Pascal Lexmond, Corien Swaan, Manon Haverkate, Madelief Mollers, Mart Stein, Sandra Kengne Kamga Mobou, Jeroen van Kampen, Jolanda Voermans, Aura Timen, Corine GeurtsvanKessel, Annemiek van der Eijk, Richard Molenkamp, Marion Koopmans, on behalf of the Dutch national COVID…
EPI_ISL_416647	hCoV-19/USA/WA-UW109/2020	North America / USA / Washington	2020-03-11	UW Virology Lab	UW Virology Lab	Pavitra Roychoudhury, Hong Xie, Keith Jerome, Alexander Greninger
EPI_ISL_414467	hCoV-19/Netherlands/ZuidHolland_7/2020	Europe / Netherlands / Zuid Holland	2020-03-05	Dutch COVID-19 response team	Erasmus Medical Center	David Nieuwenhuijse, Bas Oude Munnink, Reina Sikkema, Claudia Schapendonk, Irina Chestakova, Anne van der Linden, Mark Pronk, Pascal Lexmond, Corien Swaan, Manon Haverkate, Madelief Mollers, Mart Stein, Sandra Kengne Kamga Mobou, Jeroen van Kampen, Jolanda Voermans, Aura Timen, Corine GeurtsvanKessel, Annemiek van der Eijk, Richard Molenkamp, Marion Koopmans, on behalf of the Dutch national COVID…
EPI_ISL_416648	hCoV-19/USA/WA-UW110/2020	North America / USA / Washington	2020-03-11	UW Virology Lab	UW Virology Lab	Pavitra Roychoudhury, Hong Xie, Keith Jerome, Alexander Greninger
EPI_ISL_416645	hCoV-19/USA/WA-UW107/2020	North America / USA / Washington	2020-03-11	UW Virology Lab	UW Virology Lab	Pavitra Roychoudhury, Hong Xie, Keith Jerome, Alexander Greninger
EPI_ISL_414469	hCoV-19/Netherlands/ZuidHolland_11/2020	Europe / Netherlands / Zuid Holland	2020-03-04	Dutch COVID-19 response team	Erasmus Medical Center	David Nieuwenhuijse, Bas Oude Munnink, Reina Sikkema, Claudia Schapendonk, Irina Chestakova, Anne van der Linden, Mark Pronk, Pascal Lexmond, Corien Swaan, Manon Haverkate, Madelief Mollers, Mart Stein, Sandra Kengne Kamga Mobou, Jeroen van Kampen, Jolanda Voermans, Aura Timen, Corine GeurtsvanKessel, Annemiek van der Eijk, Richard Molenkamp, Marion Koopmans, on behalf of the Dutch national COVID…
EPI_ISL_416646	hCoV-19/USA/WA-UW108/2020	North America / USA / Washington	2020-03-11	UW Virology Lab	UW Virology Lab	Pavitra Roychoudhury, Hong Xie, Keith Jerome, Alexander Greninger
EPI_ISL_416638	hCoV-19/USA/WA-UW100/2020	North America / USA / Washington	2020-03-12	UW Virology Lab	UW Virology Lab	Pavitra Roychoudhury, Hong Xie, Keith Jerome, Alexander Greninger
EPI_ISL_416639	hCoV-19/USA/WA-UW101/2020	North America / USA / Washington	2020-03-10	UW Virology Lab	UW Virology Lab	Pavitra Roychoudhury, Hong Xie, Keith Jerome, Alexander Greninger
EPI_ISL_406844	hCoV-19/Australia/VIC01/2020	Oceania / Australia / Victoria / Clayton	2020-01-25	Monash Medical Centre	Collaboration between the University of Melbourne at The Peter Doherty Institute for Infection and Immunity, and the Victorian Infectious Disease Reference Laboratory	Caly,L., Seemann,T., Schultz,M., Druce,J. and Taiaroa,G
EPI_ISL_416672	hCoV-19/USA/WA-UW134/2020	North America / USA	2020-03-10	UW Virology Lab	UW Virology Lab	Pavitra Roychoudhury, Hong Xie, Keith Jerome, Alexander Greninger
EPI_ISL_416673	hCoV-19/USA/WA-UW135/2020	North America / USA / Washington	2020-03-11	UW Virology Lab	UW Virology Lab	Pavitra Roychoudhury, Hong Xie, Keith Jerome, Alexander Greninger
EPI_ISL_414011	hCoV-19/England/200990006/2020	Europe / United Kingdom / England	2020-02-26	Respiratory Virus Unit, Microbiology Services Colindale, Public Health England	Respiratory Virus Unit, Microbiology Services Colindale, Public Health England	Monica Galiano, Shahjahan Miah, Angie Lackenby, Omolola Akinbami, Tiina Talts, Leena Bhaw, Richard Myers, Steven Platt, Kirstin Edwards, Jonathan Hubb, Joanna Ellis, Maria Zambon
EPI_ISL_414495	hCoV-19/Spain/Valencia1/2020	Europe / Spain / Comunitat Valenciana / Valencia	2020-03-08	Servicio Microbiología. Hospital Clínico Universitario. Valencia.	Sequencing and Bioinformatics Service. Molecular Epidemiology Laboratory. FISABIO-Public Health	David Navarro, Maria Alma Bracho, Giuseppe D'Auria, Griselda De Marco, Neris Garcia-Gonzalez, Fernando Gonzalez-Candelas
EPI_ISL_416670	hCoV-19/USA/WA-UW132/2020	North America / USA / Washington	2020-03-12	UW Virology Lab	UW Virology Lab	Pavitra Roychoudhury, Hong Xie, Keith Jerome, Alexander Greninger
EPI_ISL_414010	hCoV-19/England/200981386/2020	Europe / United Kingdom / England	2020-02-26	Respiratory Virus Unit, Microbiology Services Colindale, Public Health England	Respiratory Virus Unit, Microbiology Services Colindale, Public Health England	Monica Galiano, Shahjahan Miah, Angie Lackenby, Omolola Akinbami, Tiina Talts, Leena Bhaw, Richard Myers, Steven Platt, Kirstin Edwards, Jonathan Hubb, Joanna Ellis, Maria Zambon
EPI_ISL_416671	hCoV-19/USA/WA-UW133/2020	North America / USA / Washington	2020-03-12	UW Virology Lab	UW Virology Lab	Pavitra Roychoudhury, Hong Xie, Keith Jerome, Alexander Greninger
EPI_ISL_414497	hCoV-19/Germany/NRW-02-1/2020	Europe / Germany / North Rhine Westphalia / Heinsberg District	2020-02-25	Center of Medical Microbiology, Virology, and Hospital Hygiene, University of Duesseldorf	Center of Medical Microbiology, Virology, and Hospital Hygiene, University of Duesseldorf	Ortwin Adams, Marcel Andree, Alexander Dilthey, Torsten Feldt, Sandra Hauka, Torsten Houwaart, Björn-Erik Jensen, Detlef Kindgen-Milles, Malte Kohns Vasconcelos, Klaus Pfeffer, Tina Senff, Daniel Strelow, Jörg Timm, Andreas Walker, Tobias Wienemann
EPI_ISL_414013	hCoV-19/England/201000003/2020	Europe / United Kingdom / England	2020-03-01	Respiratory Virus Unit, Microbiology Services Colindale, Public Health England	Respiratory Virus Unit, Microbiology Services Colindale, Public Health England	Monica Galiano, Shahjahan Miah, Angie Lackenby, Omolola Akinbami, Tiina Talts, Leena Bhaw, Richard Myers, Steven Platt, Kirstin Edwards, Jonathan Hubb, Joanna Ellis, Maria Zambon
EPI_ISL_416676	hCoV-19/USA/WA-UW138/2020	North America / USA	2020-03-11	UW Virology Lab	UW Virology Lab	Pavitra Roychoudhury, Hong Xie, Keith Jerome, Alexander Greninger
EPI_ISL_414496	hCoV-19/Spain/Valencia2/2020	Europe / Spain / Comunitat Valenciana / Valencia	2020-03-04	Servicio Microbiologia. Hospital Clinico Universitario. Valencia.	Sequencing and Bioinformatics Service. Molecular Epidemiology Laboratory. FISABIO-Public Health	David Navarro, María Alma Bracho, Giuseppe D'Auria, Griselda De Marco, Neris Garcia-Gonzalez, Fernando Gonzalez-Candelas
EPI_ISL_414012	hCoV-19/England/200990723/2020	Europe / United Kingdom / England	2020-02-27	Respiratory Virus Unit, Microbiology Services Colindale, Public Health England	Respiratory Virus Unit, Microbiology Services Colindale, Public Health England	Monica Galiano, Shahjahan Miah, Angie Lackenby, Omolola Akinbami, Tiina Talts, Leena Bhaw, Richard Myers, Steven Platt, Kirstin Edwards, Jonathan Hubb, Joanna Ellis, Maria Zambon
EPI_ISL_416677	hCoV-19/USA/WA-UW139/2020	North America / USA / Washington	2020-03-12	UW Virology Lab	UW Virology Lab	Pavitra Roychoudhury, Hong Xie, Keith Jerome, Alexander Greninger
EPI_ISL_414015	hCoV-19/Brazil/SPBR-06/2020	South America / Brazil / Sao Paulo / Sao Paulo	2020-02-29	Hospital São Joaquim Beneficencia Portuguesa	Instituto Adolfo Lutz, Interdiciplinary Procedures Center, Strategic Laboratory	Claudio Tavares Sacchi, Claudia Regina Gonçalves, SimoneGuadagnucci Morillo, Carlos Henrique Camargo, Maria do Carmo Sampaito Tavares Timenetsky, Fabiana Cristina Pereira dos Santos Terezinha Maria de Paiva, Ester Cerdeira Sabino
EPI_ISL_414499	hCoV-19/Germany/NRW-04/2020	Europe / Germany / North Rhine Westphalia / Heinsberg District	2020-02-26	Center of Medical Microbiology, Virology, and Hospital Hygiene, University of Duesseldorf	Center of Medical Microbiology, Virology, and Hospital Hygiene, University of Duesseldorf	Ortwin Adams, Marcel Andree, Alexander Dilthey, Torsten Feldt, Sandra Hauka, Torsten Houwaart, Björn-Erik Jensen, Detlef Kindgen-Milles, Malte Kohns Vasconcelos, Klaus Pfeffer, Tina Senff, Daniel Strelow, Jörg Timm, Andreas Walker, Tobias Wienemann
EPI_ISL_416674	hCoV-19/USA/WA-UW136/2020	North America / USA	2020-03-11	UW Virology Lab	UW Virology Lab	Pavitra Roychoudhury, Hong Xie, Keith Jerome, Alexander Greninger
EPI_ISL_414014	hCoV-19/Brazil/SPBR-03/2020	South America / Brazil / Sao Paulo	2020-03-02	Hospital Israelita Albert Einstein	Instituto Adolfo Lutz, Interdiciplinary Procedures Center, Strategic Laboratory	Claudio Tavares Sacchi, Claudia Regina Gonçalves, Katia Correia dos Santos, Carlos Henrique Camargo, Maria do Carmo Sampaito Tavares Timenetsky, Terezinha Maria de Paiva, Ester Cerdeira Sabino
EPI_ISL_414498	hCoV-19/Germany/NRW-03/2020	Europe / Germany / North Rhine Westphalia / Heinsberg District	2020-02-26	Center of Medical Microbiology, Virology, and Hospital Hygiene, University of Duesseldorf	Center of Medical Microbiology, Virology, and Hospital Hygiene, University of Duesseldorf	Ortwin Adams, Marcel Andree, Alexander Dilthey, Torsten Feldt, Sandra Hauka, Torsten Houwaart, Björn-Erik Jensen, Detlef Kindgen-Milles, Malte Kohns Vasconcelos, Klaus Pfeffer, Tina Senff, Daniel Strelow, Jörg Timm, Andreas Walker, Tobias Wienemann
EPI_ISL_416675	hCoV-19/USA/WA-UW137/2020	North America / USA	2020-03-11	UW Virology Lab	UW Virology Lab	Pavitra Roychoudhury, Hong Xie, Keith Jerome, Alexander Greninger
EPI_ISL_414017	hCoV-19/Brazil/SPBR-04/2020	South America / Brazil / Sao Paulo	2020-03-04	Hospital São Joaquim Beneficencia Portuguesa	Instituto Adolfo Lutz, Interdiciplinary Procedures Center, Strategic Laboratory	Claudio Tavares Sacchi, Claudia Regina Gonçalves, Fabiana Cristina Pereira dos Santos, Carlos Henrique Camargo, Maria do Carmo Sampaito Tavares Timenetsky, Daniela Bernardes Borges da Silva, Terezinha Maria de Paiva, Ester Cerdeira Sabino
EPI_ISL_414016	hCoV-19/Brazil/SPBR-05/2020	South America / Brazil / Sao Paulo / Sao Paulo	2020-02-29	Hospital São Joaquim Beneficencia Portuguesa	Instituto Adolfo Lutz, Interdiciplinary Procedures Center, Strategic Laboratory	Claudio Tavares Sacchi, Claudia Regina Gonçalves, Audrey Cilli, Carlos Henrique Camargo, Maria do Carmo Sampaito Tavares Timenetsky, Daniela Bernardes Borges da Silva, Terezinha Maria de Paiva, Ester Cerdeira Sabino
EPI_ISL_414019	hCoV-19/Switzerland/GE3121/2020	Europe / Switzerland / Geneva	2020-02-27	Laboratoire de Virologie, HUG	Swiss National Reference Centre for Influenza	LAUBSCHER Florian et al.
EPI_ISL_416678	hCoV-19/USA/WA-UW140/2020	North America / USA / Washington	2020-03-11	UW Virology Lab	UW Virology Lab	Pavitra Roychoudhury, Hong Xie, Keith Jerome, Alexander Greninger
EPI_ISL_416679	hCoV-19/USA/WA-UW141/2020	North America / USA / Washington	2020-03-11	UW Virology Lab	UW Virology Lab	Pavitra Roychoudhury, Hong Xie, Keith Jerome, Alexander Greninger
EPI_ISL_414009	hCoV-19/England/200960515/2020	Europe / United Kingdom / England	2020-02-25	Respiratory Virus Unit, Microbiology Services Colindale, Public Health England	Respiratory Virus Unit, Microbiology Services Colindale, Public Health England	Monica Galiano, Shahjahan Miah, Angie Lackenby, Omolola Akinbami, Tiina Talts, Leena Bhaw, Richard Myers, Steven Platt, Kirstin Edwards, Jonathan Hubb, Joanna Ellis, Maria Zambon
EPI_ISL_414480	hCoV-19/USA/CruiseA-21/2020	North America / USA	2020-02-21	unknown	Pathogen Discovery, Respiratory Viruses Branch, Division of Viral Diseases, Centers for Disease Control and Prevention	Ying Tao, Krista Queen, Clinton R. Paden, Anna Uehara, Jing Zhang, Yan Li, Mary S. Keckler, Alison S. Laufer Halpin, Haibin Wang, Jasmine Padilla, Justin Lee, Christopher A. Elkins, Susan I. Gerber, Suxiang Tong
EPI_ISL_414482	hCoV-19/USA/CruiseA-23/2020	North America / USA	2020-02-18	unknown	Pathogen Discovery, Respiratory Viruses Branch, Division of Viral Diseases, Centers for Disease Control and Prevention	Krista Queen, Anna Uehara, Ying Tao, Clinton R. Paden, Jing Zhang, Yan Li, Haibin Wang, Shifaq Kamili, Xiaoyan Lu, Brian Lynch, Senthil Kumar K. Sakthivel, Brett L. Whitaker, Lijuan Wang, Janna' R. Murray, Jasmine Padilla, Justin Lee, Susan I. Gerber, Stephen Lindstrom, Suxiang Tong
EPI_ISL_416661	hCoV-19/USA/WA-UW123/2020	North America / USA / Washington	2020-03-12	UW Virology Lab	UW Virology Lab	Pavitra Roychoudhury, Hong Xie, Keith Jerome, Alexander Greninger
EPI_ISL_414481	hCoV-19/USA/CruiseA-22/2020	North America / USA	2020-02-21	unknown	Pathogen Discovery, Respiratory Viruses Branch, Division of Viral Diseases, Centers for Disease Control and Prevention	Ying Tao, Krista Queen, Clinton R. Paden, Anna Uehara, Jing Zhang, Yan Li, Mary S. Keckler, Alison S. Laufer Halpin, Haibin Wang, Jasmine Padilla, Justin Lee, Christopher A. Elkins, Susan I. Gerber, Suxiang Tong
EPI_ISL_416662	hCoV-19/USA/WA-UW124/2020	North America / USA / Washington	2020-03-12	UW Virology Lab	UW Virology Lab	Pavitra Roychoudhury, Hong Xie, Keith Jerome, Alexander Greninger
EPI_ISL_414484	hCoV-19/USA/CruiseA-25/2020	North America / USA	2020-02-17	unknown	Pathogen Discovery, Respiratory Viruses Branch, Division of Viral Diseases, Centers for Disease Control and Prevention	Krista Queen, Anna Uehara, Ying Tao, Clinton R. Paden, Jing Zhang, Yan Li, Haibin Wang, Shifaq Kamili, Xiaoyan Lu, Brian Lynch, Senthil Kumar K. Sakthivel, Brett L. Whitaker, Lijuan Wang, Janna' R. Murray, Jasmine Padilla, Justin Lee, Susan I. Gerber, Stephen Lindstrom, Suxiang Tong
EPI_ISL_414483	hCoV-19/USA/CruiseA-24/2020	North America / USA	2020-02-17	unknown	Pathogen Discovery, Respiratory Viruses Branch, Division of Viral Diseases, Centers for Disease Control and Prevention	Krista Queen, Anna Uehara, Ying Tao, Clinton R. Paden, Jing Zhang, Yan Li, Haibin Wang, Shifaq Kamili, Xiaoyan Lu, Brian Lynch, Senthil Kumar K. Sakthivel, Brett L. Whitaker, Lijuan Wang, Janna' R. Murray, Jasmine Padilla, Justin Lee, Susan I. Gerber, Stephen Lindstrom, Suxiang Tong
EPI_ISL_416660	hCoV-19/USA/WA-UW122/2020	North America / USA	2020-03-10	UW Virology Lab	UW Virology Lab	Pavitra Roychoudhury, Hong Xie, Keith Jerome, Alexander Greninger
EPI_ISL_414486	hCoV-19/Wales/PHW03/2020	Europe / United Kingdom / Wales	2020-03-07	Wales Specialist Virology Centre	Public Health Wales Microbiology Cardiff	Catherine Moore, Joanne Watkins, Sally Corden, Tom Connor
EPI_ISL_416665	hCoV-19/USA/WA-UW127/2020	North America / USA / Washington	2020-03-12	UW Virology Lab	UW Virology Lab	Pavitra Roychoudhury, Hong Xie, Keith Jerome, Alexander Greninger
EPI_ISL_414485	hCoV-19/USA/CruiseA-26/2020	North America / USA	2020-02-24	unknown	Pathogen Discovery, Respiratory Viruses Branch, Division of Viral Diseases, Centers for Disease Control and Prevention	Krista Queen, Anna Uehara, Ying Tao, Clinton R. Paden, Jing Zhang, Yan Li, Haibin Wang, Shifaq Kamili, Xiaoyan Lu, Brian Lynch, Senthil Kumar K. Sakthivel, Brett L. Whitaker, Lijuan Wang, Janna' R. Murray, Jasmine Padilla, Justin Lee, Susan I. Gerber, Stephen Lindstrom, Suxiang Tong
EPI_ISL_416666	hCoV-19/USA/WA-UW128/2020	North America / USA / Washington	2020-03-12	UW Virology Lab	UW Virology Lab	Pavitra Roychoudhury, Hong Xie, Keith Jerome, Alexander Greninger
EPI_ISL_416663	hCoV-19/USA/WA-UW125/2020	North America / USA / Washington	2020-03-12	UW Virology Lab	UW Virology Lab	Pavitra Roychoudhury, Hong Xie, Keith Jerome, Alexander Greninger
EPI_ISL_414488	hCoV-19/Wales/PHW05/2020	Europe / United Kingdom / Wales	2020-03-08	Wales Specialist Virology Centre	Public Health Wales Microbiology Cardiff	Catherine Moore, Joanne Watkins, Sally Corden, Tom Connor
EPI_ISL_414487	hCoV-19/Ireland/COR-20134/2020	Europe / Ireland / Cork	2020-03-04	UCD National Virus Reference Laboratory	UCD National Virus Reference Laboratory	Michael Carr, Gabriel Gonzalez, Jonathan Dean, Suzie Coughlan, Alison Murphy, Kevin Byrne, Ken Wolfe, Jeff Connell, Brendan Loftus, Cillian F De Gascun
EPI_ISL_416664	hCoV-19/USA/WA-UW126/2020	North America / USA / Washington	2020-03-12	UW Virology Lab	UW Virology Lab	Pavitra Roychoudhury, Hong Xie, Keith Jerome, Alexander Greninger
EPI_ISL_416669	hCoV-19/USA/WA-UW131/2020	North America / USA / Washington	2020-03-11	UW Virology Lab	UW Virology Lab	Pavitra Roychoudhury, Hong Xie, Keith Jerome, Alexander Greninger
EPI_ISL_414006	hCoV-19/England/200990724/2020	Europe / United Kingdom / England	2020-02-28	Respiratory Virus Unit, Microbiology Services Colindale, Public Health England	Respiratory Virus Unit, Microbiology Services Colindale, Public Health England	Monica Galiano, Shahjahan Miah, Angie Lackenby, Omolola Akinbami, Tiina Talts, Leena Bhaw, Richard Myers, Steven Platt, Kirstin Edwards, Jonathan Hubb, Joanna Ellis, Maria Zambon
EPI_ISL_414005	hCoV-19/England/200940527/2020	Europe / United Kingdom / England	2020-02-25	Respiratory Virus Unit, Microbiology Services Colindale, Public Health England	Respiratory Virus Unit, Microbiology Services Colindale, Public Health England	Monica Galiano, Shahjahan Miah, Angie Lackenby, Omolola Akinbami, Tiina Talts, Leena Bhaw, Richard Myers, Steven Platt, Kirstin Edwards, Jonathan Hubb, Joanna Ellis, Maria Zambon
EPI_ISL_414008	hCoV-19/England/200960041/2020	Europe / United Kingdom / England	2020-02-27	Respiratory Virus Unit, Microbiology Services Colindale, Public Health England	Respiratory Virus Unit, Microbiology Services Colindale, Public Health England	Monica Galiano, Shahjahan Miah, Angie Lackenby, Omolola Akinbami, Tiina Talts, Leena Bhaw, Richard Myers, Steven Platt, Kirstin Edwards, Jonathan Hubb, Joanna Ellis, Maria Zambon
EPI_ISL_416667	hCoV-19/USA/WA-UW129/2020	North America / USA / Washington	2020-03-12	UW Virology Lab	UW Virology Lab	Pavitra Roychoudhury, Hong Xie, Keith Jerome, Alexander Greninger
EPI_ISL_414007	hCoV-19/England/200990725/2020	Europe / United Kingdom / England	2020-02-28	Respiratory Virus Unit, Microbiology Services Colindale, Public Health England	Respiratory Virus Unit, Microbiology Services Colindale, Public Health England	Monica Galiano, Shahjahan Miah, Angie Lackenby, Omolola Akinbami, Tiina Talts, Leena Bhaw, Richard Myers, Steven Platt, Kirstin Edwards, Jonathan Hubb, Joanna Ellis, Maria Zambon
EPI_ISL_416668	hCoV-19/USA/WA-UW130/2020	North America / USA / Washington	2020-03-11	UW Virology Lab	UW Virology Lab	Pavitra Roychoudhury, Hong Xie, Keith Jerome, Alexander Greninger
EPI_ISL_406862	hCoV-19/Germany/BavPat1/2020	Europe / Germany / Bavaria / Munich	2020-01-28	Charité Universitätsmedizin Berlin, Institute of Virology; Institut für Mikrobiologie der Bundeswehr, Munich	Charité Universitätsmedizin Berlin, Institute of Virology	Victor M Corman, Julia Schneider, Talitha Veith, Barbara Mühlemann, Markus Antwerpen, Christian Drosten, Roman Wölfel
EPI_ISL_409000	hCoV-19/Hong Kong/VM20001403/2020	Asia / Hong Kong	2020-01-26	Tuen Mun Hospital	Hong Kong Department of Health	Mak Gannon C.K., Cheng Peter K.C., Lam Edman T.K., Chan Rickjason C.W., Tsang Dominic N.C.
EPI_ISL_409002	hCoV-19/Hong Kong/VM20001776/2020	Asia / Hong Kong	2020-01-29	Queen Mary Hospital	Hong Kong Department of Health	Mak Gannon C.K., Cheng Peter K.C., Lam Edman T.K., Chan Rickjason C.W., Tsang Dominic N.C.
EPI_ISL_409001	hCoV-19/Hong Kong/VM20001794/2020	Asia / Hong Kong	2020-01-29	Queen Mary Hospital	Hong Kong Department of Health	Mak Gannon C.K., Cheng Peter K.C., Lam Edman T.K., Chan Rickjason C.W., Tsang Dominic N.C.
EPI_ISL_417097	hCoV-19/USA/WA-S44/2020	North America / USA / Washington	2020-02-28	Washington State Department of Health	Seattle Flu Study	Chu etl al
EPI_ISL_417098	hCoV-19/USA/WA-S45/2020	North America / USA / Washington	2020-02-29	Washington State Department of Health	Seattle Flu Study	Chu etl al
EPI_ISL_417095	hCoV-19/USA/WA-S42/2020	North America / USA / Washington / King County	2020-02-28	Washington State Department of Health	Seattle Flu Study	Chu etl al
EPI_ISL_417096	hCoV-19/USA/WA-S43/2020	North America / USA / Washington	2020-02-27	Washington State Department of Health	Seattle Flu Study	Chu etl al
EPI_ISL_417099	hCoV-19/USA/WA-S46/2020	North America / USA / Washington	2020-02-29	Washington State Department of Health	Seattle Flu Study	Chu etl al
EPI_ISL_417090	hCoV-19/USA/WA-S37/2020	North America / USA / Washington / King County	2020-03-04	Washington State Department of Health	Seattle Flu Study	Chu etl al
EPI_ISL_417093	hCoV-19/USA/WA-S40/2020	North America / USA / Washington / Snohomish County	2020-02-28	Washington State Department of Health	Seattle Flu Study	Chu etl al
EPI_ISL_417094	hCoV-19/USA/WA-S41/2020	North America / USA / Washington / King County	2020-02-28	Washington State Department of Health	Seattle Flu Study	Chu etl al
EPI_ISL_417091	hCoV-19/USA/WA-S38/2020	North America / USA / Washington / Snohomish County	2020-03-04	Washington State Department of Health	Seattle Flu Study	Chu etl al
EPI_ISL_417092	hCoV-19/USA/WA-S39/2020	North America / USA / Washington / Snohomish County	2020-03-04	Washington State Department of Health	Seattle Flu Study	Chu etl al
EPI_ISL_409020	hCoV-19/Hong Kong/VM20001988/2020	Asia / Hong Kong	2020-01-30	Queen Elizabeth Hospital	Hong Kong Department of Health	Mak Gannon C.K., Cheng Peter K.C., Lam Edman T.K., Chan Rickjason C.W., Tsang Dominic N.C.
EPI_ISL_413520	hCoV-19/Beijing/233/2020	Asia / China / Beijing	2020-01-28	unknown	Infectious Disease Control Center	Li,J., Li,L., Li,Z., Qiu,S., Song,H., Li,P. and Li,P.
EPI_ISL_413521	hCoV-19/Beijing/235/2020	Asia / China / Beijing	2020-01-28	unknown	Infectious Disease Control Center	Li,J., Li,L., Li,Z., Qiu,S., Song,H., Li,P. and Li,P.
EPI_ISL_415700	hCoV-19/Switzerland/GE1402/2020	Europe / Switzerland	2020-02-28	Hôpitaux universitaires de Genève Laboratoire de Virologie	Hôpitaux universitaires de Genève Laboratoire de Virologie	Laubscher F.
EPI_ISL_413522	hCoV-19/India/1-27/2020	Asia / India / Kerala	2020-01-27	Indian Council of Medical Research - National Institute of Virology	National Influenza Center, Indian Council of Medical Research - National Institute of Virology	Potdar V, Yadav PD, Choudhary ML, Shete-Aich A
EPI_ISL_413523	hCoV-19/India/1-31/2020	Asia / India / Kerala	2020-01-31	Indian Council of Medical Research-National Institute of Virology	National Influenza Center, Indian Council of Medical Research-National Institute of Virology	Potdar V, Yadav PD, Choudhary ML, Shete-Aich A
EPI_ISL_415702	hCoV-19/Switzerland/SZ1417/2020	Europe / Switzerland	2020-03-02	Hôpitaux universitaires de Genève Laboratoire de Virologie	Hôpitaux universitaires de Genève Laboratoire de Virologie	Laubscher F.
EPI_ISL_410489	hCoV-19/Malaysia/CL5049/2020	Asia / Malaysia	2020-01-24	unknown	National Public Health Laboratory	Yu Kie,C., Norazimah,T., Rehan Shuhada,A.B., Selvanesan,S., Noorliza,M.N. and Hani,M.H.
EPI_ISL_415701	hCoV-19/Switzerland/BS0914/2020	Europe / Switzerland	2020-03-02	Hôpitaux universitaires de Genève Laboratoire de Virologie	Hôpitaux universitaires de Genève Laboratoire de Virologie	Laubscher F.
EPI_ISL_413514	hCoV-19/South Korea/KUMC04/2020	Asia / South Korea	2020-02-27	Department of Microbiology, Institute for Viral Diseases, College of Medicine, Korea University	Department of Microbiology, Institute for Viral Diseases, College of Medicine, Korea University	Changmin Kang, Joon-Yong Bae, Jungmin Lee, Jin Gu Yoon, Heedo Park, Juyoung Cho, Jeonghun Kim, Gee Eun Lee, Cui Chunguang, Kyeong-ryeol Shin, Ji Yun Noh, Joon Young Song, Hee Jin Cheong, Woo Joo Kim, Jin Il Kim, Man-Seong Park
EPI_ISL_409026	hCoV-19/Hong Kong/VM20002343/2020	Asia / Hong Kong	2020-02-03	Queen Elizabeth Hospital	Hong Kong Department of Health	Mak Gannon C.K., Cheng Peter K.C., Lam Edman T.K., Chan Rickjason C.W., Tsang Dominic N.C.
EPI_ISL_413515	hCoV-19/South Korea/KUMC05/2020	Asia / South Korea	2020-02-27	Division of Infectious Diseases, Department of Internal Medicine, Korea University College of Medicine	Department of Microbiology, Institute for Viral Diseases, College of Medicine, Korea University	Changmin Kang, Joon-Yong Bae, Jungmin Lee, Jin Gu Yoon, Heedo Park, Juyoung Cho, Jeonghun Kim, Gee Eun Lee, Cui Chunguang, Kyeong-ryeol Shin, Ji Yun Noh, Joon Young Song, Hee Jin Cheong, Woo Joo Kim, Jin Il Kim, Man-Seong Park
EPI_ISL_413999	hCoV-19/Switzerland/AG0361/2020	Europe / Switzerland / Argovie	2020-02-27	Laboratoire de Virologie, HUG	Swiss National Reference Centre for Influenza	LAUBSCHER Florian et al.
EPI_ISL_409025	hCoV-19/Hong Kong/VM20002302/2020	Asia / Hong Kong	2020-02-01	Queen Elizabeth Hospital	Hong Kong Department of Health	Mak Gannon C.K., Cheng Peter K.C., Lam Edman T.K., Chan Rickjason C.W., Tsang Dominic N.C.
EPI_ISL_413516	hCoV-19/South Korea/KUMC06/2020	Asia / South Korea	2020-02-27	Department of Microbiology, Institute for Viral Diseases, College of Medicine, Korea University	Department of Microbiology, Institute for Viral Diseases, College of Medicine, Korea University	Changmin Kang, Joon-Yong Bae, Jungmin Lee, Jin Gu Yoon, Heedo Park, Juyoung Cho, Jeonghun Kim, Gee Eun Lee, Cui Chunguang, Kyeong-ryeol Shin, Ji Yun Noh, Joon Young Song, Hee Jin Cheong, Woo Joo Kim, Jin Il Kim, Man-Seong Park
EPI_ISL_413517	hCoV-19/Iran/MHKN-1/2020	Asia / Iran	2020-02-26	unknown	Gastrointestinal and Liver Diseases Research Center	Karbalaie Niya,M.H., Laali,A., Tabibzadeh,A., Safarnezhad Tameshkel,F., Zamani,F., Sohrabi,M.R., Ranjbar,M., Savaj,S., Rezaie,N., Ajdarkosh,H., Keyvani,H., Khoonsari,M., Ameli,M., Nikkhah,M., Ghanbari,B., Faraji,A., Jamshidi Makiani,M. and Roham,M.
EPI_ISL_409027	hCoV-19/Hong Kong/VM20002345/2020	Asia / Hong Kong	2020-02-03	Tseung Kwan O Hospital	Hong Kong Department of Health	Mak Gannon C.K., Cheng Peter K.C., Lam Edman T.K., Chan Rickjason C.W., Tsang Dominic N.C.
EPI_ISL_413518	hCoV-19/Beijing/105/2020	Asia / China / Beijing	2020-01-26	unknown	Infectious Disease Control Center	Li,J., Li,L., Li,Z., Qiu,S., Song,H., Li,P. and Li,P.
EPI_ISL_409022	hCoV-19/Hong Kong/VB20024950/2020	Asia / Hong Kong	2020-01-29	Princess Margaret Hospital	Hong Kong Department of Health	Mak Gannon C.K., Cheng Peter K.C., Lam Edman T.K., Chan Rickjason C.W., Tsang Dominic N.C.
EPI_ISL_413519	hCoV-19/Beijing/231/2020	Asia / China / Beijing	2020-01-28	unknown	Infectious Disease Control Center	Li,J., Li,L., Li,Z., Qiu,S., Song,H., Li,P. and Li,P.
EPI_ISL_409024	hCoV-19/Hong Kong/VB20026565/2020	Asia / Hong Kong	2020-01-31	Caritas Medical Centre	Hong Kong Department of Health	Mak Gannon C.K., Cheng Peter K.C., Lam Edman T.K., Chan Rickjason C.W., Tsang Dominic N.C.
EPI_ISL_409023	hCoV-19/Hong Kong/VM20002162/2020	Asia / Hong Kong	2020-01-31	Queen Elizabeth Hospital	Hong Kong Department of Health	Mak Gannon C.K., Cheng Peter K.C., Lam Edman T.K., Chan Rickjason C.W., Tsang Dominic N.C.
EPI_ISL_413996	hCoV-19/Switzerland/TI9486/2020	Europe / Switzerland / Tessin	2020-02-24	Laboratoire de Virologie, HUG	Swiss National Reference Centre for Influenza	LAUBSCHER Florian et al.
EPI_ISL_413513	hCoV-19/South Korea/KUMC03/2020	Asia / South Korea	2020-02-27	Division of Infectious Diseases, Department of Internal Medicine, Korea University College of Medicine	Department of Microbiology, Institute for Viral Diseases, College of Medicine, Korea University	Changmin Kang, Joon-Yong Bae, Jungmin Lee, Jin Gu Yoon, Heedo Park, Juyoung Cho, Jeonghun Kim, Gee Eun Lee, Cui Chunguang, Kyeong-ryeol Shin, Ji Yun Noh, Joon Young Song, Hee Jin Cheong, Woo Joo Kim, Jin Il Kim, Man-Seong Park
EPI_ISL_413997	hCoV-19/Switzerland/GE3895/2020	Europe / Switzerland / Geneva	2020-02-26	Laboratoire de Virologie, HUG	Swiss National Reference Centre for Influenza	LAUBSCHER Florian et al.
EPI_ISL_410488	hCoV-19/Malaysia/CL5047/2020	Asia / Malaysia	2020-01-24	unknown	National Public Health Laboratory	Yu Kie,C., Norazimah,T., Rehan Shuhada,A.B., Selvanesan,S., Noorliza,M.N. and Hani,M.H.
EPI_ISL_410487	hCoV-19/Malaysia/CL5045/2020	Asia / Malaysia	2020-01-24	unknown	National Public Health Laboratory	Yu Kie,C., Norazimah,T., Rehan Shuhada,A.B., Selvanesan,S., Noorliza,M.N. and Hani,M.H.
EPI_ISL_410486	hCoV-19/France/RA739/2020	Europe / France / Rhone-Alpes / Contamines	2020-02-08	CNR Virus des Infections Respiratoires - France SUD	CNR Virus des Infections Respiratoires - France SUD	Bal, Antonin; Destras, Gregory; Gaymard, Alexandre; Bouscambert-Duchamp, Maude; Cheynet, Valérie; Brengel-Pesce, Karen; Morfin-Sherpa, Florence; Valette, Martine; Josset, Laurence; Lina, Bruno.
EPI_ISL_415711	hCoV-19/Hangzhou/ZJU-05/2020	Asia / China / Hangzhou	2020-01-22	State Key Laboratory for Diagnosis and Treatment of Infectious Diseases, National Clinical Research Center for Infectious Diseases, First Affiliated Hospital, Zhejiang University School of Medicine, Hangzhou, China. 310003	State Key Laboratory for Diagnosis and Treatment of Infectious Diseases, National Clinical Research Center for Infectious Diseases, First Affiliated Hospital, Zhejiang University School of Medicine, Hangzhou, China. 310003	Hangping Yao, Nanping Wu, Chao Jiang, Xiangyun Lu, Linfang Cheng, Fumin Liu, Zhigang Wu, Haibo Wu, Changzhong Jin, Min Zheng, Lanjuan Li
EPI_ISL_415710	hCoV-19/Russia/StPetersburg-3524/2020	Europe / Russia / Saint Petersburg	2020-03-15	WHO National Influenza Centre Russian Federation	WHO National Influenza Centre Russian Federation	Andrey Komissarov, Artem Fadeev, Anna Ivanova, Daria Danilenko
EPI_ISL_415704	hCoV-19/Switzerland/BE2536/2020	Europe / Switzerland	2020-03-04	Hôpitaux universitaires de Genève Laboratoire de Virologie	Hôpitaux universitaires de Genève Laboratoire de Virologie	Laubscher F.
EPI_ISL_415703	hCoV-19/Switzerland/TI2045/2020	Europe / Switzerland	2020-03-01	Hôpitaux universitaires de Genève Laboratoire de Virologie	Hôpitaux universitaires de Genève Laboratoire de Virologie	Laubscher F.
EPI_ISL_415706	hCoV-19/Switzerland/GE06207/2020	Europe / Switzerland	2020-03-06	Hôpitaux universitaires de Genève Laboratoire de Virologie	Hôpitaux universitaires de Genève Laboratoire de Virologie	Laubscher F.
EPI_ISL_415705	hCoV-19/Switzerland/GE4135/2020	Europe / Switzerland	2020-03-06	Hôpitaux universitaires de Genève Laboratoire de Virologie	Hôpitaux universitaires de Genève Laboratoire de Virologie	Laubscher F.
EPI_ISL_415708	hCoV-19/Switzerland/GE4984/2020	Europe / Switzerland	2020-03-07	Hôpitaux universitaires de Genève Laboratoire de Virologie	Hôpitaux universitaires de Genève Laboratoire de Virologie	Laubscher F.
EPI_ISL_415707	hCoV-19/Switzerland/GE6679/2020	Europe / Switzerland	2020-03-08	Hôpitaux universitaires de Genève Laboratoire de Virologie	Hôpitaux universitaires de Genève Laboratoire de Virologie	Laubscher F.
EPI_ISL_415709	hCoV-19/Hangzhou/ZJU-01/2020	Asia / China / Hangzhou	2020-01-25	State Key Laboratory for Diagnosis and Treatment of Infectious Diseases, National Clinical Research Center for Infectious Diseases, First Affiliated Hospital, Zhejiang University School of Medicine, Hangzhou, China. 310003	State Key Laboratory for Diagnosis and Treatment of Infectious Diseases, National Clinical Research Center for Infectious Diseases, First Affiliated Hospital, Zhejiang University School of Medicine, Hangzhou, China. 310003	Hangping Yao, Nanping Wu, Chao Jiang, Xiangyun Lu, Linfang Cheng, Fumin Liu, Zhigang Wu, Haibo Wu, Changzhong Jin, Min Zheng, Lanjuan Li
EPI_ISL_413560	hCoV-19/USA/WA-S3/2020	North America / USA / Washington	2020-02-28	Seattle Flu Study	Seattle Flu Study	Chu et al
EPI_ISL_413561	hCoV-19/USA/CA-CDPH-UC4/2020	North America / USA / California / Solano County	2020-02-27	California Department of Public Health	Chiu Laboratory, UCSF-Abbott Viral Diagnostics and Discovery Center, University of California, San Francisco	Xianding Deng, Scot Federman, Guixia Yu, Chao-Yang Pan, Hugo Guevara, Alicia Sotomayor-Gonzalez, Allan Gopez, Wei Gu, Steve Miller, Debra A. Wadford, and Charles Y. Chiu
EPI_ISL_413562	hCoV-19/USA/WA11-UW7/2020	North America / USA / Washington	2020-03-02	UW Virology Lab	UW Virology Lab	Pavitra Roychoudhury, Hong Xie, Keith Jerome, Alexander Greninger
EPI_ISL_415742	hCoV-19/Taiwan/CGMH-CGU-04/2020	Asia / Taiwan / Taoyuan	2020-02-27	Laboratory Medicine	Department of Laboratory Medicine, Lin-Kou Chang Gung Memorial Hospital, Taoyuan, Taiwan	Kuo-Chien Tsao, Yu-Nong Gong, Shu-Li Yang, Yi-Chun Liu, Chung-Guei Huang, Po-Wei Huang, Mei-Jen Hsiao, Cheng-Ta Yang, Cheng-Hsun Chiu, Chi-Hsien Huang, Kuang-Tso Le, Shu-Min Lin, Peng-Nien Huang, Kuo-Ming Lee, Guang-Wu Chen, Shin-Ru Shih
EPI_ISL_413563	hCoV-19/USA/WA12-UW8/2020	North America / USA / Washington	2020-03-03	UW Virology Lab	UW Virology Lab	Pavitra Roychoudhury, Hong Xie, Keith Jerome, Alexander Greninger
EPI_ISL_413564	hCoV-19/Netherlands/Andel_1365066/2020	Europe / Netherlands / Andel	2020-03-01	MHC West-Brabant	Erasmus Medical Center	David Nieuwenhuijse, Bas Oude Munnink, Reina Sikkema, Claudia Schapendonk, Irina Chestakova, Anne van der Linden, Mark Pronk, Pascal Lexmond, Corien Swaan, Manon Haverkate, Madelief Mollers, Mart Stein, Sandra Kengne Kamga Mobou, Jeroen van Kampen, Jolanda Voermans, Aura Timen, Corine GeurtsvanKessel, Annemiek van der Eijk, Richard Molenkamp, Marion Koopmans, on behalf of the Dutch national COVID…
EPI_ISL_415741	hCoV-19/Taiwan/CGMH-CGU-03/2020	Asia / Taiwan / Taoyuan	2020-02-26	Laboratory Medicine	Department of Laboratory Medicine, Lin-Kou Chang Gung Memorial Hospital, Taoyuan, Taiwan	Kuo-Chien Tsao, Yu-Nong Gong, Shu-Li Yang, Yi-Chun Liu, Chung-Guei Huang, Po-Wei Huang, Mei-Jen Hsiao, Cheng-Ta Yang, Cheng-Hsun Chiu, Chi-Hsien Huang, Kuang-Tso Le, Shu-Min Lin, Peng-Nien Huang, Kuo-Ming Lee, Guang-Wu Chen, Shin-Ru Shih
EPI_ISL_413565	hCoV-19/Netherlands/Berlicum_1363564/2020	Europe / Netherlands / Berlicum	2020-02-24	Foundation Pamm	Erasmus Medical Center	David Nieuwenhuijse, Bas Oude Munnink, Reina Sikkema, Claudia Schapendonk, Irina Chestakova, Anne van der Linden, Mark Pronk, Pascal Lexmond, Corien Swaan, Manon Haverkate, Madelief Mollers, Mart Stein, Sandra Kengne Kamga Mobou, Jeroen van Kampen, Jolanda Voermans, Aura Timen, Corine GeurtsvanKessel, Annemiek van der Eijk, Richard Molenkamp, Marion Koopmans, on behalf of the Dutch national COVID…
EPI_ISL_415743	hCoV-19/Taiwan/CGMH-CGU-05/2020	Asia / Taiwan / Taoyuan	2020-02-27	Laboratory Medicine	Department of Laboratory Medicine, Lin-Kou Chang Gung Memorial Hospital, Taoyuan, Taiwan	Kuo-Chien Tsao, Yu-Nong Gong, Shu-Li Yang, Yi-Chun Liu, Chung-Guei Huang, Po-Wei Huang, Mei-Jen Hsiao, Cheng-Ta Yang, Cheng-Hsun Chiu, Chi-Hsien Huang, Kuang-Tso Le, Shu-Min Lin, Peng-Nien Huang, Kuo-Ming Lee, Guang-Wu Chen, Shin-Ru Shih
EPI_ISL_413566	hCoV-19/Netherlands/Blaricum_1364780/2020	Europe / Netherlands / Blaricum	2020-03-02	MHC Gooi & Vechtstreek	Erasmus Medical Center	David Nieuwenhuijse, Bas Oude Munnink, Reina Sikkema, Claudia Schapendonk, Irina Chestakova, Anne van der Linden, Mark Pronk, Pascal Lexmond, Corien Swaan, Manon Haverkate, Madelief Mollers, Mart Stein, Sandra Kengne Kamga Mobou, Jeroen van Kampen, Jolanda Voermans, Aura Timen, Corine GeurtsvanKessel, Annemiek van der Eijk, Richard Molenkamp, Marion Koopmans, on behalf of the Dutch national COVID…
EPI_ISL_413567	hCoV-19/Netherlands/Coevorden_1363618/2020	Europe / Netherlands / Coevorden	2020	Unknown	Erasmus Medical Center	David Nieuwenhuijse, Bas Oude Munnink, Reina Sikkema, Claudia Schapendonk, Irina Chestakova, Anne van der Linden, Mark Pronk, Pascal Lexmond, Corien Swaan, Manon Haverkate, Madelief Mollers, Mart Stein, Sandra Kengne Kamga Mobou, Jeroen van Kampen, Jolanda Voermans, Aura Timen, Corine GeurtsvanKessel, Annemiek van der Eijk, Richard Molenkamp, Marion Koopmans, on behalf of the Dutch national COVID…
EPI_ISL_414414	hCoV-19/Australia/QLD09/2020	Oceania / Australia / Queensland / Gold Coast	2020-02-29	Pathology Queensland	Public Health Virology Laboratory	Bixing Huang, Alyssa Pyke, Amanda De Jong, Andrew Van Den Hurk, Carmel Taylor, David Warrilow, Doris Genge, Elisabeth Gamez, Glen Hewitson, Ian Maxwell Mackay, Inga Sultana, Jamie McMahon, Jean Barcelon, Judy Northill, Mitchell Finger, Natalie Simpson, Neelima Nair, Peter Burtonclay, Peter Moore, Sarah Wheatley, Sean Moody, Sonja Hall-Mendelin, Timothy Gardam, and Frederick Moore
EPI_ISL_413568	hCoV-19/Netherlands/Dalen_1363624/2020	Europe / Netherlands / Dalen	2020-03-01	MHC Drente	Erasmus Medical Center	David Nieuwenhuijse, Bas Oude Munnink, Reina Sikkema, Claudia Schapendonk, Irina Chestakova, Anne van der Linden, Mark Pronk, Pascal Lexmond, Corien Swaan, Manon Haverkate, Madelief Mollers, Mart Stein, Sandra Kengne Kamga Mobou, Jeroen van Kampen, Jolanda Voermans, Aura Timen, Corine GeurtsvanKessel, Annemiek van der Eijk, Richard Molenkamp, Marion Koopmans, on behalf of the Dutch national COVID…
EPI_ISL_413558	hCoV-19/USA/CA-CDPH-UC2/2020	North America / USA / California / Solano County	2020-02-27	California Department of Public Health	Chiu Laboratory, UCSF-Abbott Viral Diagnostics and Discovery Center, University of California, San Francisco	Xianding Deng, Scot Federman, Guixia Yu, Chao-Yang Pan, Hugo Guevara, Alicia Sotomayor-Gonzalez, Allan Gopez, Wei Gu, Steve Miller, Debra A. Wadford, and Charles Y. Chiu
EPI_ISL_413559	hCoV-19/USA/CA-CDPH-UC3/2020	North America / USA / California / Solano County	2020-02-27	California Department of Public Health	Chiu Laboratory, UCSF-Abbott Viral Diagnostics and Discovery Center, University of California, San Francisco	Xianding Deng, Scot Federman, Guixia Yu, Chao-Yang Pan, Hugo Guevara, Alicia Sotomayor-Gonzalez, Allan Gopez, Wei Gu, Steve Miller, Debra A. Wadford, and Charles Y. Chiu
EPI_ISL_409067	hCoV-19/USA/MA1/2020	North America / USA / Massachusetts	2020-01-29	Massachusetts Department of Public Health	Pathogen Discovery, Respiratory Viruses Branch, Division of Viral Diseases, Centers for Dieases Control and Prevention	Clinton R. Paden, Jing Zhang, Krista Queen, Yan Li, Ying Tao, Anna Uehara, Xiaoyan Lu, Brian Lynch, Senthil Kumar K. Sakthivel, Brett L. Whitaker, Shifaq Kamili, Lijuan Wang, Janna' R. Murray, Susan I. Gerber, Stephen Lindstrom, Suxiang Tong
EPI_ISL_413550	hCoV-19/Nigeria/Lagos01/2020	Africa / Nigeria / Lagos	2020-02-27	Centre for Human and Zoonotic Virology (CHAZVY), College of Medicine University of Lagos/Lagos University Teaching Hospital (LUTH), part of the Laboratory Network of the Nigeria Centre for Disease Control (NCDC)	African Centre of Excellence for Genomics of Infectious Diseases (ACEGID), Redeemer's University, Ede, Osun State, Nigeria	Oluniyi P.E., Ajogbasile F.V., Kayode A., Oguzie J., Folarin O.A., Ihekweazu C. Happi C.T.
EPI_ISL_413553	hCoV-19/Iran/Tehran15AW/2020	Asia / Iran / Tehran	2020-02-28	Iran National Influenza Center	Iran National Influenza Center	Jila Yavarian, Nazanin Zahra Shafiei Jandaghi, Kaveh Sadeghi, Fatemeh Ajaminejad, Nastaran Ghavvami and Talat Mokhtari Azad
EPI_ISL_413554	hCoV-19/Iran/Tehran9BE/2020	Asia / Iran / Tehran	2020-02-23	Iran National Influenza Center	Iran National Influenza Center	Jila Yavarian, Nazanin Zahra Shafiei Jandaghi, Kaveh Sadeghi, Nastaran Ghavvami, Fatemeh Ajami Nejad, Fatemeh Saadatmand and Talat Mokhtari Azad
EPI_ISL_413555	hCoV-19/Wales/PHW1/2020	Europe / United Kingdom / Wales	2020-02-27	Wales Specialist Virology Centre	Public Health Wales Microbiology Cardiff	Catherine Moore, Cen Sabu, Joanne Watkins, Sally Corden, Tom Connor
EPI_ISL_413556	hCoV-19/Wales/PHW2/2020	Europe / United Kingdom / Wales	2020-03-04	Wales Specialist Virology Centre	Public Health Wales Microbiology Cardiff	Catherine Moore, Tim Jones, Joanne Watkins, Sally Corden, Tom Connor
EPI_ISL_413557	hCoV-19/USA/CA-CDPH-UC1/2020	North America / USA / California / Sonoma County	2020	California Department of Public Health	Chiu Laboratory, UCSF-Abbott Viral Diagnostics and Discovery Center, University of California, San Francisco	Xianding Deng, Scot Federman, Guixia Yu, Chao-Yang Pan, Hugo Guevara, Alicia Sotomayor-Gonzalez, Allan Gopez, Elaine Hsu, Wei Gu, Steve Miller, Debra A. Wadford, and Charles Y. Chiu
EPI_ISL_410045	hCoV-19/USA/IL2/2020	North America / USA / Illinois	2020-01-28	IL Department of Public Health Chicago Laboratory	Pathogen Discovery, Respiratory Viruses Branch, Division of Viral Diseases, Centers for Dieases Control and Prevention	Yan Li, Jing Zhang, Krista Queen, Ying Tao, Anna Uehara, Clinton R. Paden, Xiaoyan Lu, Brian Lynch, Senthil Kumar K. Sakthivel, Brett L. Whitaker, Shifaq Kamili, Lijuan Wang, Janna' R. Murray, Susan I. Gerber, Stephen Lindstrom, Suxiang Tong
EPI_ISL_410044	hCoV-19/USA/CA6/2020	North America / USA / California	2020-01-27	California Department of Public Health	Pathogen Discovery, Respiratory Viruses Branch, Division of Viral Diseases, Centers for Dieases Control and Prevention	Jing Zhang, Krista Queen, Yan Li, Ying Tao, Anna Uehara, Clinton R. Paden, Xiaoyan Lu, Brian Lynch, Senthil Kumar K. Sakthivel, Brett L. Whitaker, Shifaq Kamili, Lijuan Wang, Janna' R. Murray, Susan I. Gerber, Stephen Lindstrom, Suxiang Tong
EPI_ISL_417262	hCoV-19/England/20109039306/2020	Europe / United Kingdom / England	2020-03-06	Respiratory Virus Unit, Microbiology Services Colindale, Public Health England	Respiratory Virus Unit, Microbiology Services Colindale, Public Health England	Monica Galiano, Shahjahan Miah, Angie Lackenby, Omolola Akinbami, Tiina Talts, Leena Bhaw, Richard Myers, Steven Platt, Kirstin Edwards, Jonathan Hubb, Joanna Ellis, Maria Zambon
EPI_ISL_417263	hCoV-19/England/20109050106/2020	Europe / United Kingdom / England	2020-03-06	Respiratory Virus Unit, Microbiology Services Colindale, Public Health England	Respiratory Virus Unit, Microbiology Services Colindale, Public Health England	Monica Galiano, Shahjahan Miah, Angie Lackenby, Omolola Akinbami, Tiina Talts, Leena Bhaw, Richard Myers, Steven Platt, Kirstin Edwards, Jonathan Hubb, Joanna Ellis, Maria Zambon
EPI_ISL_417260	hCoV-19/England/20109035906/2020	Europe / United Kingdom / England	2020-03-05	Respiratory Virus Unit, Microbiology Services Colindale, Public Health England	Respiratory Virus Unit, Microbiology Services Colindale, Public Health England	Monica Galiano, Shahjahan Miah, Angie Lackenby, Omolola Akinbami, Tiina Talts, Leena Bhaw, Richard Myers, Steven Platt, Kirstin Edwards, Jonathan Hubb, Joanna Ellis, Maria Zambon
EPI_ISL_417261	hCoV-19/England/20109038906/2020	Europe / United Kingdom / England	2020-03-06	Respiratory Virus Unit, Microbiology Services Colindale, Public Health England	Respiratory Virus Unit, Microbiology Services Colindale, Public Health England	Monica Galiano, Shahjahan Miah, Angie Lackenby, Omolola Akinbami, Tiina Talts, Leena Bhaw, Richard Myers, Steven Platt, Kirstin Edwards, Jonathan Hubb, Joanna Ellis, Maria Zambon
EPI_ISL_417266	hCoV-19/England/20109050506/2020	Europe / United Kingdom / England	2020-03-05	Respiratory Virus Unit, Microbiology Services Colindale, Public Health England	Respiratory Virus Unit, Microbiology Services Colindale, Public Health England	Monica Galiano, Shahjahan Miah, Angie Lackenby, Omolola Akinbami, Tiina Talts, Leena Bhaw, Richard Myers, Steven Platt, Kirstin Edwards, Jonathan Hubb, Joanna Ellis, Maria Zambon
EPI_ISL_417267	hCoV-19/England/20109050606/2020	Europe / United Kingdom / England	2020-03-05	Respiratory Virus Unit, Microbiology Services Colindale, Public Health England	Respiratory Virus Unit, Microbiology Services Colindale, Public Health England	Monica Galiano, Shahjahan Miah, Angie Lackenby, Omolola Akinbami, Tiina Talts, Leena Bhaw, Richard Myers, Steven Platt, Kirstin Edwards, Jonathan Hubb, Joanna Ellis, Maria Zambon
EPI_ISL_417264	hCoV-19/England/20109050306/2020	Europe / United Kingdom / England	2020-03-04	Respiratory Virus Unit, Microbiology Services Colindale, Public Health England	Respiratory Virus Unit, Microbiology Services Colindale, Public Health England	Monica Galiano, Shahjahan Miah, Angie Lackenby, Omolola Akinbami, Tiina Talts, Leena Bhaw, Richard Myers, Steven Platt, Kirstin Edwards, Jonathan Hubb, Joanna Ellis, Maria Zambon
EPI_ISL_417265	hCoV-19/England/20109050406/2020	Europe / United Kingdom / England	2020-03-08	Respiratory Virus Unit, Microbiology Services Colindale, Public Health England	Respiratory Virus Unit, Microbiology Services Colindale, Public Health England	Monica Galiano, Shahjahan Miah, Angie Lackenby, Omolola Akinbami, Tiina Talts, Leena Bhaw, Richard Myers, Steven Platt, Kirstin Edwards, Jonathan Hubb, Joanna Ellis, Maria Zambon
EPI_ISL_417268	hCoV-19/England/20109050706/2020	Europe / United Kingdom / England	2020-03-05	Respiratory Virus Unit, Microbiology Services Colindale, Public Health England	Respiratory Virus Unit, Microbiology Services Colindale, Public Health England	Monica Galiano, Shahjahan Miah, Angie Lackenby, Omolola Akinbami, Tiina Talts, Leena Bhaw, Richard Myers, Steven Platt, Kirstin Edwards, Jonathan Hubb, Joanna Ellis, Maria Zambon
EPI_ISL_417269	hCoV-19/England/20109050806/2020	Europe / United Kingdom / England	2020-03-05	Respiratory Virus Unit, Microbiology Services Colindale, Public Health England	Respiratory Virus Unit, Microbiology Services Colindale, Public Health England	Monica Galiano, Shahjahan Miah, Angie Lackenby, Omolola Akinbami, Tiina Talts, Leena Bhaw, Richard Myers, Steven Platt, Kirstin Edwards, Jonathan Hubb, Joanna Ellis, Maria Zambon
EPI_ISL_411960	hCoV-19/China/HS_18/2020	Asia / China / HuaShang	2020-01-23	unknown	Bioinfo, Vision Medicals, Lianhe	Zhang,W.H
EPI_ISL_411961	hCoV-19/China/HS_38/2020	Asia / China / HuaShang	2020-01-25	unknown	Bioinfo, Vision Medicals, Lianhe	Zhang,W.H
EPI_ISL_411962	hCoV-19/China/HS_46/2020	Asia / China / HuaShang	2020-01-26	unknown	Bioinfo, Vision Medicals, Lianhe	Zhang,W.H
EPI_ISL_411952	hCoV-19/Jiangsu/JS02/2020	Asia / China / Jiangsu	2020-01-24	NHC Key laboratory of Enteric Pathogenic Microbiology, Institute of Pathogenic Microbiology	Jiangsu Provincial Center for Disease Control & Prevention	Kangchen Zhao, Xiaojuan Zhu, Lunbiao Cui, Tao Wu, Yiyue Ge, Bin Wu, Yin Chen, Fengcai Zhu, Baoli Zhu, Ming Wu
EPI_ISL_411953	hCoV-19/Jiangsu/JS03/2020	Asia / China / Jiangsu	2020-01-24	NHC Key laboratory of Enteric Pathogenic Microbiology, Institute of Pathogenic Microbiology	Jiangsu Provincial Center for Disease Control & Prevention	Kangchen Zhao, Xiaojuan Zhu, Lunbiao Cui, Tao Wu, Yiyue Ge, Bin Wu, Yin Chen, Fengcai Zhu, Baoli Zhu, Ming Wu
EPI_ISL_411954	hCoV-19/USA/CA7/2020	North America / USA / California	2020-02-06	California Department of Public Health	Pathogen Discovery, Respiratory Viruses Branch, Division of Viral Diseases, Centers for Dieases Control and Prevention	Krista Queen, Anna Uehara, Jing Zhang, Yan Li, Ying Tao, Clinton R. Paden, Haibin Wang, Shifaq Kamili, Xiaoyan Lu, Brian Lynch, Senthil Kumar K. Sakthivel, Brett L. Whitaker, Lijuan Wang, Janna' R. Murray, Susan I. Gerber, Stephen Lindstrom, Suxiang Tong
EPI_ISL_411955	hCoV-19/USA/CA8/2020	North America / USA / California	2020-02-10	California Department of Public Health	Pathogen Discovery, Respiratory Viruses Branch, Division of Viral Diseases, Centers for Dieases Control and Prevention	Krista Queen, Anna Uehara, Jing Zhang, Yan Li, Ying Tao, Clinton R. Paden, Haibin Wang, Shifaq Kamili, Xiaoyan Lu, Brian Lynch, Senthil Kumar K. Sakthivel, Brett L. Whitaker, Lijuan Wang, Janna' R. Murray, Susan I. Gerber, Stephen Lindstrom, Suxiang Tong
EPI_ISL_411956	hCoV-19/USA/TX1/2020	North America / USA / Texas	2020-02-11	Texas Department of State Health Services	Pathogen Discovery, Respiratory Viruses Branch, Division of Viral Diseases, Centers for Dieases Control and Prevention	Krista Queen, Anna Uehara, Jing Zhang, Yan Li, Ying Tao, Clinton R. Paden, Haibin Wang, Shifaq Kamili, Xiaoyan Lu, Brian Lynch, Senthil Kumar K. Sakthivel, Brett L. Whitaker, Lijuan Wang, Janna' R. Murray, Susan I. Gerber, Stephen Lindstrom, Suxiang Tong
EPI_ISL_411957	hCoV-19/China/WH-09/2020	Asia / China	2020-01-08	unknown	Key Laboratory of Human Diseases, Comparative Medicine, Institute of Laboratory Animal Science	Linlin,B., Lili,R., Shuran,G., Jiangning,L., Feifei,Q., Qi,L., Fengdi,L., Jing,X., Wei,D., Pin,Y., Yanfeng,X., Yajin,Q., Hong,G., Qiang,W., Mingya,L., Guanpeng,W., Shunyi,W., Zhiqi,S., Li,G., Lan,C., Conghui,W., Ying,W., Xinming,W., Yan,X., Qi,J. and Chuan,Q.
EPI_ISL_411958	hCoV-19/China/HS_8/2020	Asia / China / HuaShang	2020-01-22	unknown	Bioinfo, Vision Medicals, Lianhe,	Zhang,W.H
EPI_ISL_411959	hCoV-19/China/HS_17/2020	Asia / China / HuaShang	2020-01-23	unknown	Bioinfo, Vision Medicals, Lianhe	Zhang,W.H
EPI_ISL_417251	hCoV-19/England/20108004803/2020	Europe / United Kingdom / England	2020-03-03	Respiratory Virus Unit, Microbiology Services Colindale, Public Health England	Respiratory Virus Unit, Microbiology Services Colindale, Public Health England	Monica Galiano, Shahjahan Miah, Angie Lackenby, Omolola Akinbami, Tiina Talts, Leena Bhaw, Richard Myers, Steven Platt, Kirstin Edwards, Jonathan Hubb, Joanna Ellis, Maria Zambon
EPI_ISL_417252	hCoV-19/England/20108006003/2020	Europe / United Kingdom / England	2020-03-05	Respiratory Virus Unit, Microbiology Services Colindale, Public Health England	Respiratory Virus Unit, Microbiology Services Colindale, Public Health England	Monica Galiano, Shahjahan Miah, Angie Lackenby, Omolola Akinbami, Tiina Talts, Leena Bhaw, Richard Myers, Steven Platt, Kirstin Edwards, Jonathan Hubb, Joanna Ellis, Maria Zambon
EPI_ISL_417250	hCoV-19/England/20108004702/2020	Europe / United Kingdom / England	2020-03-02	Respiratory Virus Unit, Microbiology Services Colindale, Public Health England	Respiratory Virus Unit, Microbiology Services Colindale, Public Health England	Monica Galiano, Shahjahan Miah, Angie Lackenby, Omolola Akinbami, Tiina Talts, Leena Bhaw, Richard Myers, Steven Platt, Kirstin Edwards, Jonathan Hubb, Joanna Ellis, Maria Zambon
EPI_ISL_417255	hCoV-19/England/20108007002/2020	Europe / United Kingdom / England	2020-03-04	Respiratory Virus Unit, Microbiology Services Colindale, Public Health England	Respiratory Virus Unit, Microbiology Services Colindale, Public Health England	Monica Galiano, Shahjahan Miah, Angie Lackenby, Omolola Akinbami, Tiina Talts, Leena Bhaw, Richard Myers, Steven Platt, Kirstin Edwards, Jonathan Hubb, Joanna Ellis, Maria Zambon
EPI_ISL_417256	hCoV-19/England/20108007302/2020	Europe / United Kingdom / England	2020-03-03	Respiratory Virus Unit, Microbiology Services Colindale, Public Health England	Respiratory Virus Unit, Microbiology Services Colindale, Public Health England	Monica Galiano, Shahjahan Miah, Angie Lackenby, Omolola Akinbami, Tiina Talts, Leena Bhaw, Richard Myers, Steven Platt, Kirstin Edwards, Jonathan Hubb, Joanna Ellis, Maria Zambon
EPI_ISL_417253	hCoV-19/England/20108006603/2020	Europe / United Kingdom / England	2020-03-03	Respiratory Virus Unit, Microbiology Services Colindale, Public Health England	Respiratory Virus Unit, Microbiology Services Colindale, Public Health England	Monica Galiano, Shahjahan Miah, Angie Lackenby, Omolola Akinbami, Tiina Talts, Leena Bhaw, Richard Myers, Steven Platt, Kirstin Edwards, Jonathan Hubb, Joanna Ellis, Maria Zambon
EPI_ISL_417254	hCoV-19/England/20108006802/2020	Europe / United Kingdom / England	2020-03-04	Respiratory Virus Unit, Microbiology Services Colindale, Public Health England	Respiratory Virus Unit, Microbiology Services Colindale, Public Health England	Monica Galiano, Shahjahan Miah, Angie Lackenby, Omolola Akinbami, Tiina Talts, Leena Bhaw, Richard Myers, Steven Platt, Kirstin Edwards, Jonathan Hubb, Joanna Ellis, Maria Zambon
EPI_ISL_417259	hCoV-19/England/20108125106/2020	Europe / United Kingdom / England	2020-03-04	Respiratory Virus Unit, Microbiology Services Colindale, Public Health England	Respiratory Virus Unit, Microbiology Services Colindale, Public Health England	Monica Galiano, Shahjahan Miah, Angie Lackenby, Omolola Akinbami, Tiina Talts, Leena Bhaw, Richard Myers, Steven Platt, Kirstin Edwards, Jonathan Hubb, Joanna Ellis, Maria Zambon
EPI_ISL_417257	hCoV-19/England/20108007402/2020	Europe / United Kingdom / England	2020-03-03	Respiratory Virus Unit, Microbiology Services Colindale, Public Health England	Respiratory Virus Unit, Microbiology Services Colindale, Public Health England	Monica Galiano, Shahjahan Miah, Angie Lackenby, Omolola Akinbami, Tiina Talts, Leena Bhaw, Richard Myers, Steven Platt, Kirstin Edwards, Jonathan Hubb, Joanna Ellis, Maria Zambon
EPI_ISL_417258	hCoV-19/England/20108034006/2020	Europe / United Kingdom / England	2020-03-06	Respiratory Virus Unit, Microbiology Services Colindale, Public Health England	Respiratory Virus Unit, Microbiology Services Colindale, Public Health England	Monica Galiano, Shahjahan Miah, Angie Lackenby, Omolola Akinbami, Tiina Talts, Leena Bhaw, Richard Myers, Steven Platt, Kirstin Edwards, Jonathan Hubb, Joanna Ellis, Maria Zambon
EPI_ISL_411950	hCoV-19/Jiangsu/JS01/2020	Asia / China / Jiangsu	2020-01-23	NHC Key laboratory of Enteric Pathogenic Microbiology, Institute of Pathogenic Microbiology	Jiangsu Provincial Center for Disease Control & Prevention	Lunbiao Cui,Kangchen Zhao,Xiaojuan Zhu,Yiyue Ge,Tao Wu,Bin Wu,Yin Chen,Fengcai Zhu,Baoli Zhu,Ming Wu
EPI_ISL_411951	hCoV-19/Sweden/01/2020	Europe / Sweden	2020-02-07	unknown	Unit for Laboratory Development and Technology Transfer, Public Health Agency of Sweden	Bengner,M., Palmerus,M., Lindsjo,O., Lind Karlberg,M., Monteil,V., Appelberg,S., Brave,A., Muradrasoli,S. and Tegmark-Wisell,K.
EPI_ISL_411949	hCoV-19/Shanghai/SH-01/2020	Asia / China / Shanghai	2020-01-16	unknown	Pathogenic microbiology laboratory，Huashan Hospital, Fudan University	Jing-Wen Ai, Yi Zhang, Hao-Cheng Zhang, Teng Xu, Wen-Hong Zhang
EPI_ISL_417284	hCoV-19/England/20109060106/2020	Europe / United Kingdom / England	2020-03-07	Respiratory Virus Unit, Microbiology Services Colindale, Public Health England	Respiratory Virus Unit, Microbiology Services Colindale, Public Health England	Monica Galiano, Shahjahan Miah, Angie Lackenby, Omolola Akinbami, Tiina Talts, Leena Bhaw, Richard Myers, Steven Platt, Kirstin Edwards, Jonathan Hubb, Joanna Ellis, Maria Zambon
EPI_ISL_417285	hCoV-19/England/20109093606/2020	Europe / United Kingdom / England	2020-03-06	Respiratory Virus Unit, Microbiology Services Colindale, Public Health England	Respiratory Virus Unit, Microbiology Services Colindale, Public Health England	Monica Galiano, Shahjahan Miah, Angie Lackenby, Omolola Akinbami, Tiina Talts, Leena Bhaw, Richard Myers, Steven Platt, Kirstin Edwards, Jonathan Hubb, Joanna Ellis, Maria Zambon
EPI_ISL_417282	hCoV-19/England/20109056906/2020	Europe / United Kingdom / England	2020-03-05	Respiratory Virus Unit, Microbiology Services Colindale, Public Health England	Respiratory Virus Unit, Microbiology Services Colindale, Public Health England	Monica Galiano, Shahjahan Miah, Angie Lackenby, Omolola Akinbami, Tiina Talts, Leena Bhaw, Richard Myers, Steven Platt, Kirstin Edwards, Jonathan Hubb, Joanna Ellis, Maria Zambon
EPI_ISL_417283	hCoV-19/England/20109058906/2020	Europe / United Kingdom / England	2020-03-06	Respiratory Virus Unit, Microbiology Services Colindale, Public Health England	Respiratory Virus Unit, Microbiology Services Colindale, Public Health England	Monica Galiano, Shahjahan Miah, Angie Lackenby, Omolola Akinbami, Tiina Talts, Leena Bhaw, Richard Myers, Steven Platt, Kirstin Edwards, Jonathan Hubb, Joanna Ellis, Maria Zambon
EPI_ISL_417288	hCoV-19/England/20109093906/2020	Europe / United Kingdom / England	2020-03-05	Respiratory Virus Unit, Microbiology Services Colindale, Public Health England	Respiratory Virus Unit, Microbiology Services Colindale, Public Health England	Monica Galiano, Shahjahan Miah, Angie Lackenby, Omolola Akinbami, Tiina Talts, Leena Bhaw, Richard Myers, Steven Platt, Kirstin Edwards, Jonathan Hubb, Joanna Ellis, Maria Zambon
EPI_ISL_417289	hCoV-19/England/20109094006/2020	Europe / United Kingdom / England	2020-03-06	Respiratory Virus Unit, Microbiology Services Colindale, Public Health England	Respiratory Virus Unit, Microbiology Services Colindale, Public Health England	Monica Galiano, Shahjahan Miah, Angie Lackenby, Omolola Akinbami, Tiina Talts, Leena Bhaw, Richard Myers, Steven Platt, Kirstin Edwards, Jonathan Hubb, Joanna Ellis, Maria Zambon
EPI_ISL_417286	hCoV-19/England/20109093706/2020	Europe / United Kingdom / England	2020-03-05	Respiratory Virus Unit, Microbiology Services Colindale, Public Health England	Respiratory Virus Unit, Microbiology Services Colindale, Public Health England	Monica Galiano, Shahjahan Miah, Angie Lackenby, Omolola Akinbami, Tiina Talts, Leena Bhaw, Richard Myers, Steven Platt, Kirstin Edwards, Jonathan Hubb, Joanna Ellis, Maria Zambon
EPI_ISL_417287	hCoV-19/England/20109093806/2020	Europe / United Kingdom / England	2020-03-06	Respiratory Virus Unit, Microbiology Services Colindale, Public Health England	Respiratory Virus Unit, Microbiology Services Colindale, Public Health England	Monica Galiano, Shahjahan Miah, Angie Lackenby, Omolola Akinbami, Tiina Talts, Leena Bhaw, Richard Myers, Steven Platt, Kirstin Edwards, Jonathan Hubb, Joanna Ellis, Maria Zambon
EPI_ISL_417280	hCoV-19/England/20109054806/2020	Europe / United Kingdom / England	2020-03-07	Respiratory Virus Unit, Microbiology Services Colindale, Public Health England	Respiratory Virus Unit, Microbiology Services Colindale, Public Health England	Monica Galiano, Shahjahan Miah, Angie Lackenby, Omolola Akinbami, Tiina Talts, Leena Bhaw, Richard Myers, Steven Platt, Kirstin Edwards, Jonathan Hubb, Joanna Ellis, Maria Zambon
EPI_ISL_417281	hCoV-19/England/20109056406/2020	Europe / United Kingdom / England	2020-03-06	Respiratory Virus Unit, Microbiology Services Colindale, Public Health England	Respiratory Virus Unit, Microbiology Services Colindale, Public Health England	Monica Galiano, Shahjahan Miah, Angie Lackenby, Omolola Akinbami, Tiina Talts, Leena Bhaw, Richard Myers, Steven Platt, Kirstin Edwards, Jonathan Hubb, Joanna Ellis, Maria Zambon
EPI_ISL_417273	hCoV-19/England/20109052106/2020	Europe / United Kingdom / England	2020-03-06	Respiratory Virus Unit, Microbiology Services Colindale, Public Health England	Respiratory Virus Unit, Microbiology Services Colindale, Public Health England	Monica Galiano, Shahjahan Miah, Angie Lackenby, Omolola Akinbami, Tiina Talts, Leena Bhaw, Richard Myers, Steven Platt, Kirstin Edwards, Jonathan Hubb, Joanna Ellis, Maria Zambon
EPI_ISL_417274	hCoV-19/England/20109052206/2020	Europe / United Kingdom / England	2020-03-06	Respiratory Virus Unit, Microbiology Services Colindale, Public Health England	Respiratory Virus Unit, Microbiology Services Colindale, Public Health England	Monica Galiano, Shahjahan Miah, Angie Lackenby, Omolola Akinbami, Tiina Talts, Leena Bhaw, Richard Myers, Steven Platt, Kirstin Edwards, Jonathan Hubb, Joanna Ellis, Maria Zambon
EPI_ISL_417271	hCoV-19/England/20109051906/2020	Europe / United Kingdom / England	2020-03-06	Respiratory Virus Unit, Microbiology Services Colindale, Public Health England	Respiratory Virus Unit, Microbiology Services Colindale, Public Health England	Monica Galiano, Shahjahan Miah, Angie Lackenby, Omolola Akinbami, Tiina Talts, Leena Bhaw, Richard Myers, Steven Platt, Kirstin Edwards, Jonathan Hubb, Joanna Ellis, Maria Zambon
EPI_ISL_417272	hCoV-19/England/20109052006/2020	Europe / United Kingdom / England	2020-03-06	Respiratory Virus Unit, Microbiology Services Colindale, Public Health England	Respiratory Virus Unit, Microbiology Services Colindale, Public Health England	Monica Galiano, Shahjahan Miah, Angie Lackenby, Omolola Akinbami, Tiina Talts, Leena Bhaw, Richard Myers, Steven Platt, Kirstin Edwards, Jonathan Hubb, Joanna Ellis, Maria Zambon
EPI_ISL_417277	hCoV-19/England/20109053106/2020	Europe / United Kingdom / England	2020-03-07	Respiratory Virus Unit, Microbiology Services Colindale, Public Health England	Respiratory Virus Unit, Microbiology Services Colindale, Public Health England	Monica Galiano, Shahjahan Miah, Angie Lackenby, Omolola Akinbami, Tiina Talts, Leena Bhaw, Richard Myers, Steven Platt, Kirstin Edwards, Jonathan Hubb, Joanna Ellis, Maria Zambon
EPI_ISL_417278	hCoV-19/England/20109053406/2020	Europe / United Kingdom / England	2020-03-07	Respiratory Virus Unit, Microbiology Services Colindale, Public Health England	Respiratory Virus Unit, Microbiology Services Colindale, Public Health England	Monica Galiano, Shahjahan Miah, Angie Lackenby, Omolola Akinbami, Tiina Talts, Leena Bhaw, Richard Myers, Steven Platt, Kirstin Edwards, Jonathan Hubb, Joanna Ellis, Maria Zambon
EPI_ISL_417275	hCoV-19/England/20109052306/2020	Europe / United Kingdom / England	2020-03-06	Respiratory Virus Unit, Microbiology Services Colindale, Public Health England	Respiratory Virus Unit, Microbiology Services Colindale, Public Health England	Monica Galiano, Shahjahan Miah, Angie Lackenby, Omolola Akinbami, Tiina Talts, Leena Bhaw, Richard Myers, Steven Platt, Kirstin Edwards, Jonathan Hubb, Joanna Ellis, Maria Zambon
EPI_ISL_417276	hCoV-19/England/20109052506/2020	Europe / United Kingdom / England	2020-03-07	Respiratory Virus Unit, Microbiology Services Colindale, Public Health England	Respiratory Virus Unit, Microbiology Services Colindale, Public Health England	Monica Galiano, Shahjahan Miah, Angie Lackenby, Omolola Akinbami, Tiina Talts, Leena Bhaw, Richard Myers, Steven Platt, Kirstin Edwards, Jonathan Hubb, Joanna Ellis, Maria Zambon
EPI_ISL_417279	hCoV-19/England/20109053606/2020	Europe / United Kingdom / England	2020-03-07	Respiratory Virus Unit, Microbiology Services Colindale, Public Health England	Respiratory Virus Unit, Microbiology Services Colindale, Public Health England	Monica Galiano, Shahjahan Miah, Angie Lackenby, Omolola Akinbami, Tiina Talts, Leena Bhaw, Richard Myers, Steven Platt, Kirstin Edwards, Jonathan Hubb, Joanna Ellis, Maria Zambon
EPI_ISL_411963	hCoV-19/China/HS_64/2020	Asia / China / HuaShang	2020-01-28	unknown	Bioinfo, Vision Medicals, Lianhe	Zhang,W.H
EPI_ISL_411964	hCoV-19/China/HS_84/2020	Asia / China / HuaShang	2020-01-30	unknown	Bioinfo, Vision Medicals, Lianhe	Zhang,W.H
EPI_ISL_411965	hCoV-19/China/HS_86/2020	Asia / China / HuaShang	2020-01-30	unknown	Bioinfo, Vision Medicals, Lianhe	Zhang,W.H
EPI_ISL_411966	hCoV-19/China/HS_92/2020	Asia / China / HuaShang	2020-01-31	unknown	Bioinfo, Vision Medicals, Lianhe	Zhang,W.H
EPI_ISL_411967	hCoV-19/China/HS_194/2020	Asia / China / HuaShang	2020-02-06	unknown	Bioinfo, Vision Medicals, Lianhe	Zhang,W.H
EPI_ISL_417270	hCoV-19/England/20109051806/2020	Europe / United Kingdom / England	2020-03-06	Respiratory Virus Unit, Microbiology Services Colindale, Public Health England	Respiratory Virus Unit, Microbiology Services Colindale, Public Health England	Monica Galiano, Shahjahan Miah, Angie Lackenby, Omolola Akinbami, Tiina Talts, Leena Bhaw, Richard Myers, Steven Platt, Kirstin Edwards, Jonathan Hubb, Joanna Ellis, Maria Zambon
EPI_ISL_417295	hCoV-19/England/20109098806/2020	Europe / United Kingdom / England	2020-03-08	Respiratory Virus Unit, Microbiology Services Colindale, Public Health England	Respiratory Virus Unit, Microbiology Services Colindale, Public Health England	Monica Galiano, Shahjahan Miah, Angie Lackenby, Omolola Akinbami, Tiina Talts, Leena Bhaw, Richard Myers, Steven Platt, Kirstin Edwards, Jonathan Hubb, Joanna Ellis, Maria Zambon
EPI_ISL_417296	hCoV-19/England/20109098906/2020	Europe / United Kingdom / England	2020-03-06	Respiratory Virus Unit, Microbiology Services Colindale, Public Health England	Respiratory Virus Unit, Microbiology Services Colindale, Public Health England	Monica Galiano, Shahjahan Miah, Angie Lackenby, Omolola Akinbami, Tiina Talts, Leena Bhaw, Richard Myers, Steven Platt, Kirstin Edwards, Jonathan Hubb, Joanna Ellis, Maria Zambon
EPI_ISL_417293	hCoV-19/England/20109097506/2020	Europe / United Kingdom / England	2020-03-08	Respiratory Virus Unit, Microbiology Services Colindale, Public Health England	Respiratory Virus Unit, Microbiology Services Colindale, Public Health England	Monica Galiano, Shahjahan Miah, Angie Lackenby, Omolola Akinbami, Tiina Talts, Leena Bhaw, Richard Myers, Steven Platt, Kirstin Edwards, Jonathan Hubb, Joanna Ellis, Maria Zambon
EPI_ISL_417294	hCoV-19/England/20109097906/2020	Europe / United Kingdom / England	2020-03-08	Respiratory Virus Unit, Microbiology Services Colindale, Public Health England	Respiratory Virus Unit, Microbiology Services Colindale, Public Health England	Monica Galiano, Shahjahan Miah, Angie Lackenby, Omolola Akinbami, Tiina Talts, Leena Bhaw, Richard Myers, Steven Platt, Kirstin Edwards, Jonathan Hubb, Joanna Ellis, Maria Zambon
EPI_ISL_417299	hCoV-19/England/20109099206/2020	Europe / United Kingdom / England	2020-03-08	Respiratory Virus Unit, Microbiology Services Colindale, Public Health England	Respiratory Virus Unit, Microbiology Services Colindale, Public Health England	Monica Galiano, Shahjahan Miah, Angie Lackenby, Omolola Akinbami, Tiina Talts, Leena Bhaw, Richard Myers, Steven Platt, Kirstin Edwards, Jonathan Hubb, Joanna Ellis, Maria Zambon
EPI_ISL_417297	hCoV-19/England/20109099006/2020	Europe / United Kingdom / England	2020-03-06	Respiratory Virus Unit, Microbiology Services Colindale, Public Health England	Respiratory Virus Unit, Microbiology Services Colindale, Public Health England	Monica Galiano, Shahjahan Miah, Angie Lackenby, Omolola Akinbami, Tiina Talts, Leena Bhaw, Richard Myers, Steven Platt, Kirstin Edwards, Jonathan Hubb, Joanna Ellis, Maria Zambon
EPI_ISL_417298	hCoV-19/England/20109099106/2020	Europe / United Kingdom / England	2020-03-08	Respiratory Virus Unit, Microbiology Services Colindale, Public Health England	Respiratory Virus Unit, Microbiology Services Colindale, Public Health England	Monica Galiano, Shahjahan Miah, Angie Lackenby, Omolola Akinbami, Tiina Talts, Leena Bhaw, Richard Myers, Steven Platt, Kirstin Edwards, Jonathan Hubb, Joanna Ellis, Maria Zambon
EPI_ISL_417291	hCoV-19/England/20109094206/2020	Europe / United Kingdom / England	2020-03-08	Respiratory Virus Unit, Microbiology Services Colindale, Public Health England	Respiratory Virus Unit, Microbiology Services Colindale, Public Health England	Monica Galiano, Shahjahan Miah, Angie Lackenby, Omolola Akinbami, Tiina Talts, Leena Bhaw, Richard Myers, Steven Platt, Kirstin Edwards, Jonathan Hubb, Joanna Ellis, Maria Zambon
EPI_ISL_417292	hCoV-19/England/20109094506/2020	Europe / United Kingdom / England	2020-03-08	Respiratory Virus Unit, Microbiology Services Colindale, Public Health England	Respiratory Virus Unit, Microbiology Services Colindale, Public Health England	Monica Galiano, Shahjahan Miah, Angie Lackenby, Omolola Akinbami, Tiina Talts, Leena Bhaw, Richard Myers, Steven Platt, Kirstin Edwards, Jonathan Hubb, Joanna Ellis, Maria Zambon
EPI_ISL_417290	hCoV-19/England/20109094106/2020	Europe / United Kingdom / England	2020-03-06	Respiratory Virus Unit, Microbiology Services Colindale, Public Health England	Respiratory Virus Unit, Microbiology Services Colindale, Public Health England	Monica Galiano, Shahjahan Miah, Angie Lackenby, Omolola Akinbami, Tiina Talts, Leena Bhaw, Richard Myers, Steven Platt, Kirstin Edwards, Jonathan Hubb, Joanna Ellis, Maria Zambon
EPI_ISL_412870	hCoV-19/South Korea/KCDC06/2020	Asia / South Korea/ Seoul	2020-01-30	Division of Viral Diseases, Center for Laboratory Control of Infectious Diseases, Korea Centers for Diseases Control and Prevention	Division of Viral Diseases, Center for Laboratory Control of Infectious Diseases, Korea Centers for Diseases Control and Prevention	Jeong-Min Kim, Yoon-Seok Chung, Namjoo Lee, Mi-Seon Kim, Sang Hee Woo, Hye-Jun Jo, Sehee Park, Heui Man Kim, Myung Guk Han
EPI_ISL_412871	hCoV-19/South Korea/KCDC07/2020	Asia / South Korea / Seoul	2020-01-31	Division of Viral Diseases, Center for Laboratory Control of Infectious Diseases, Korea Centers for Diseases Control and Prevention	Division of Viral Diseases, Center for Laboratory Control of Infectious Diseases, Korea Centers for Diseases Control and Prevention	Jeong-Min Kim, Yoon-Seok Chung, Namjoo Lee, Mi-Seon Kim, Sang Hee Woo, Hye-Jun Jo, Sehee Park, Heui Man Kim, Myung Guk Han
EPI_ISL_412872	hCoV-19/South Korea/KCDC12/2020	Asia / South Korea / Gyeonggi-do	2020-02-01	Division of Viral Diseases, Center for Laboratory Control of Infectious Diseases, Korea Centers for Diseases Control and Prevention	Division of Viral Diseases, Center for Laboratory Control of Infectious Diseases, Korea Centers for Diseases Control and Prevention	Jeong-Min Kim, Yoon-Seok Chung, Namjoo Lee, Mi-Seon Kim, Sang Hee Woo, Hye-Jun Jo, Sehee Park, Heui Man Kim, Myung Guk Han
EPI_ISL_412873	hCoV-19/South Korea/KCDC24/2020	Asia / South Korea / Chungcheongnam-do	2020-02-06	Division of Viral Diseases, Center for Laboratory Control of Infectious Diseases, Korea Centers for Diseases Control and Prevention	Division of Viral Diseases, Center for Laboratory Control of Infectious Diseases, Korea Centers for Diseases Control and Prevention	Jeong-Min Kim, Yoon-Seok Chung, Namjoo Lee, Mi-Seon Kim, Sang Hee Woo, Hye-Jun Jo, Sehee Park, Heui Man Kim, Myung Guk Han
EPI_ISL_412869	hCoV-19/South Korea/KCDC05/2020	Asia / South Korea /Seoul	2020-01-30	Division of Viral Diseases, Center for Laboratory Control of Infectious Diseases, Korea Centers for Diseases Control and Prevention	Division of Viral Diseases, Center for Laboratory Control of Infectious Diseases, Korea Centers for Diseases Control and Prevention	Jeong-Min Kim, Yoon-Seok Chung, Namjoo Lee, Mi-Seon Kim, Sang Hee Woo, Hye-Jun Jo, Sehee Park, Heui Man Kim, Myung Guk Han
EPI_ISL_412860	hCoV-19/pangolin/China/MP789/2019	Asia / China	2019-03-19	unknown	SCSFRI, South China Sea Fisheries Research Institute, Chinese Academy of Fishery Sciences (SCSFRI, CAFS)	Jiang,J.-Z., Liu,P. and Chen,J.-P.
EPI_ISL_412862	hCoV-19/USA/CA9/2020	North America / USA / California / Solano	2020-02-23	California Department of Public Health	Pathogen Discovery, Respiratory Viruses Branch, Division of Viral Diseases, Centers for Disease Control and Prevention	Krista Queen, Anna Uehara, Jing Zhang, Yan Li, Ying Tao, Clinton R. Paden, Haibin Wang, Shifaq Kamili, Xiaoyan Lu, Brian Lynch, Senthil Kumar K. Sakthivel, Brett L. Whitaker, Lijuan Wang, Janna' R. Murray, Jasmine Padilla, Justin Lee, Susan I. Gerber, Stephen Lindstrom, Suxiang Tong
EPI_ISL_413711	hCoV-19/China/WF0014/2020	Asia / China	2020-02	Weifang Center for Disease Control and Prevention	Weifang Center for Disease Control and Prevention & BGI-Shenzhen	Qing Nie, Xingguang Li, Erik M Volz, Han Fu, Haowei Wang, Xiaoyue Xi, Wei Chen, Dehui Liu, Yingying Chen, Mengmeng Tian, Wei Tan, Junjie Zai, Wanying Sun, Jiandong Li, Junhua Li
EPI_ISL_415481	hCoV-19/Netherlands/NA_24/2020	Europe / Netherlands	2020-03-08	Dutch COVID-19 response team	Erasmus Medical Center	David Nieuwenhuijse, Bas Oude Munnink, Reina Sikkema, Claudia Schapendonk, Irina Chestakova, Anne van der Linden, Mark Pronk, Pascal Lexmond, Corien Swaan, Manon Haverkate, Madelief Mollers, Mart Stein, Sandra Kengne Kamga Mobou, Jeroen van Kampen, Jolanda Voermans, Aura Timen, Corine GeurtsvanKessel, Annemiek van der Eijk, Richard Molenkamp, Marion Koopmans, on behalf of the Dutch national COVID…
EPI_ISL_415480	hCoV-19/Netherlands/NA_23/2020	Europe / Netherlands	2020-03-09	Dutch COVID-19 response team	Erasmus Medical Center	David Nieuwenhuijse, Bas Oude Munnink, Reina Sikkema, Claudia Schapendonk, Irina Chestakova, Anne van der Linden, Mark Pronk, Pascal Lexmond, Corien Swaan, Manon Haverkate, Madelief Mollers, Mart Stein, Sandra Kengne Kamga Mobou, Jeroen van Kampen, Jolanda Voermans, Aura Timen, Corine GeurtsvanKessel, Annemiek van der Eijk, Richard Molenkamp, Marion Koopmans, on behalf of the Dutch national COVID…
EPI_ISL_416331	hCoV-19/Shanghai/SH0022/2020	Asia / China / Shanghai	2020-01-30	Shanghai Public Health Clinical Center, Shanghai Medical College, Fudan University	National Research Center for Translational Medicine (Shanghai), Ruijin Hospital affiliated to Shanghai Jiao Tong University School of Medicine & Shanghai Public Health Clinical Center	Shengyue Wang, Xiaonan Zhang, Gang Lu, Yun Tan, Yun Ling, Hongzhou Lu, Saijuan Chen
EPI_ISL_415483	hCoV-19/Netherlands/NA_26/2020	Europe / Netherlands	2020-03-09	Dutch COVID-19 response team	Erasmus Medical Center	David Nieuwenhuijse, Bas Oude Munnink, Reina Sikkema, Claudia Schapendonk, Irina Chestakova, Anne van der Linden, Mark Pronk, Pascal Lexmond, Corien Swaan, Manon Haverkate, Madelief Mollers, Mart Stein, Sandra Kengne Kamga Mobou, Jeroen van Kampen, Jolanda Voermans, Aura Timen, Corine GeurtsvanKessel, Annemiek van der Eijk, Richard Molenkamp, Marion Koopmans, on behalf of the Dutch national COVID…
EPI_ISL_416332	hCoV-19/Shanghai/SH0023/2020	Asia / China / Shanghai	2020-01-30	Shanghai Public Health Clinical Center, Shanghai Medical College, Fudan University	National Research Center for Translational Medicine (Shanghai), Ruijin Hospital affiliated to Shanghai Jiao Tong University School of Medicine & Shanghai Public Health Clinical Center	Shengyue Wang, Xiaonan Zhang, Gang Lu, Yun Tan, Yun Ling, Hongzhou Lu, Saijuan Chen
EPI_ISL_415482	hCoV-19/Netherlands/NA_25/2020	Europe / Netherlands	2020-03-09	Dutch COVID-19 response team	Erasmus Medical Center	David Nieuwenhuijse, Bas Oude Munnink, Reina Sikkema, Claudia Schapendonk, Irina Chestakova, Anne van der Linden, Mark Pronk, Pascal Lexmond, Corien Swaan, Manon Haverkate, Madelief Mollers, Mart Stein, Sandra Kengne Kamga Mobou, Jeroen van Kampen, Jolanda Voermans, Aura Timen, Corine GeurtsvanKessel, Annemiek van der Eijk, Richard Molenkamp, Marion Koopmans, on behalf of the Dutch national COVID…
EPI_ISL_415485	hCoV-19/Netherlands/NA_28/2020	Europe / Netherlands	2020-03-12	Dutch COVID-19 response team	Erasmus Medical Center	David Nieuwenhuijse, Bas Oude Munnink, Reina Sikkema, Claudia Schapendonk, Irina Chestakova, Anne van der Linden, Mark Pronk, Pascal Lexmond, Corien Swaan, Manon Haverkate, Madelief Mollers, Mart Stein, Sandra Kengne Kamga Mobou, Jeroen van Kampen, Jolanda Voermans, Aura Timen, Corine GeurtsvanKessel, Annemiek van der Eijk, Richard Molenkamp, Marion Koopmans, on behalf of the Dutch national COVID…
EPI_ISL_416330	hCoV-19/Shanghai/SH0021/2020	Asia / China / Shanghai	2020-02-02	Shanghai Public Health Clinical Center, Shanghai Medical College, Fudan University	National Research Center for Translational Medicine (Shanghai), Ruijin Hospital affiliated to Shanghai Jiao Tong University School of Medicine & Shanghai Public Health Clinical Center	Shengyue Wang, Xiaonan Zhang, Gang Lu, Yun Tan, Yun Ling, Hongzhou Lu, Saijuan Chen
EPI_ISL_415484	hCoV-19/Netherlands/NA_27/2020	Europe / Netherlands	2020-03-13	Dutch COVID-19 response team	Erasmus Medical Center	David Nieuwenhuijse, Bas Oude Munnink, Reina Sikkema, Claudia Schapendonk, Irina Chestakova, Anne van der Linden, Mark Pronk, Pascal Lexmond, Corien Swaan, Manon Haverkate, Madelief Mollers, Mart Stein, Sandra Kengne Kamga Mobou, Jeroen van Kampen, Jolanda Voermans, Aura Timen, Corine GeurtsvanKessel, Annemiek van der Eijk, Richard Molenkamp, Marion Koopmans, on behalf of the Dutch national COVID…
EPI_ISL_416335	hCoV-19/Shanghai/SH0026/2020	Asia / China / Shanghai	2020-02-02	Shanghai Public Health Clinical Center, Shanghai Medical College, Fudan University	National Research Center for Translational Medicine (Shanghai), Ruijin Hospital affiliated to Shanghai Jiao Tong University School of Medicine & Shanghai Public Health Clinical Center	Shengyue Wang, Xiaonan Zhang, Gang Lu, Yun Tan, Yun Ling, Hongzhou Lu, Saijuan Chen
EPI_ISL_415487	hCoV-19/Netherlands/NA_30/2020	Europe / Netherlands	2020-03-13	Dutch COVID-19 response team	Erasmus Medical Center	David Nieuwenhuijse, Bas Oude Munnink, Reina Sikkema, Claudia Schapendonk, Irina Chestakova, Anne van der Linden, Mark Pronk, Pascal Lexmond, Corien Swaan, Manon Haverkate, Madelief Mollers, Mart Stein, Sandra Kengne Kamga Mobou, Jeroen van Kampen, Jolanda Voermans, Aura Timen, Corine GeurtsvanKessel, Annemiek van der Eijk, Richard Molenkamp, Marion Koopmans, on behalf of the Dutch national COVID…
EPI_ISL_416336	hCoV-19/Shanghai/SH0027/2020	Asia / China / Shanghai	2020-02-01	Shanghai Public Health Clinical Center, Shanghai Medical College, Fudan University	National Research Center for Translational Medicine (Shanghai), Ruijin Hospital affiliated to Shanghai Jiao Tong University School of Medicine & Shanghai Public Health Clinical Center	Shengyue Wang, Xiaonan Zhang, Gang Lu, Yun Tan, Yun Ling, Hongzhou Lu, Saijuan Chen
EPI_ISL_415486	hCoV-19/Netherlands/NA_29/2020	Europe / Netherlands	2020-03-13	Dutch COVID-19 response team	Erasmus Medical Center	David Nieuwenhuijse, Bas Oude Munnink, Reina Sikkema, Claudia Schapendonk, Irina Chestakova, Anne van der Linden, Mark Pronk, Pascal Lexmond, Corien Swaan, Manon Haverkate, Madelief Mollers, Mart Stein, Sandra Kengne Kamga Mobou, Jeroen van Kampen, Jolanda Voermans, Aura Timen, Corine GeurtsvanKessel, Annemiek van der Eijk, Richard Molenkamp, Marion Koopmans, on behalf of the Dutch national COVID…
EPI_ISL_416333	hCoV-19/Shanghai/SH0024/2020	Asia / China / Shanghai	2020-01-30	Shanghai Public Health Clinical Center, Shanghai Medical College, Fudan University	National Research Center for Translational Medicine (Shanghai), Ruijin Hospital affiliated to Shanghai Jiao Tong University School of Medicine & Shanghai Public Health Clinical Center	Shengyue Wang, Xiaonan Zhang, Gang Lu, Yun Tan, Yun Ling, Hongzhou Lu, Saijuan Chen
EPI_ISL_415489	hCoV-19/Netherlands/NA_32/2020	Europe / Netherlands	2020-03-13	Dutch COVID-19 response team	Erasmus Medical Center	David Nieuwenhuijse, Bas Oude Munnink, Reina Sikkema, Claudia Schapendonk, Irina Chestakova, Anne van der Linden, Mark Pronk, Pascal Lexmond, Corien Swaan, Manon Haverkate, Madelief Mollers, Mart Stein, Sandra Kengne Kamga Mobou, Jeroen van Kampen, Jolanda Voermans, Aura Timen, Corine GeurtsvanKessel, Annemiek van der Eijk, Richard Molenkamp, Marion Koopmans, on behalf of the Dutch national COVID…
EPI_ISL_416334	hCoV-19/Shanghai/SH0025/2020	Asia / China / Shanghai	2020-02-06	Shanghai Public Health Clinical Center, Shanghai Medical College, Fudan University	National Research Center for Translational Medicine (Shanghai), Ruijin Hospital affiliated to Shanghai Jiao Tong University School of Medicine & Shanghai Public Health Clinical Center	Shengyue Wang, Xiaonan Zhang, Gang Lu, Yun Tan, Yun Ling, Hongzhou Lu, Saijuan Chen
EPI_ISL_415488	hCoV-19/Netherlands/NA_31/2020	Europe / Netherlands	2020-03-13	Dutch COVID-19 response team	Erasmus Medical Center	David Nieuwenhuijse, Bas Oude Munnink, Reina Sikkema, Claudia Schapendonk, Irina Chestakova, Anne van der Linden, Mark Pronk, Pascal Lexmond, Corien Swaan, Manon Haverkate, Madelief Mollers, Mart Stein, Sandra Kengne Kamga Mobou, Jeroen van Kampen, Jolanda Voermans, Aura Timen, Corine GeurtsvanKessel, Annemiek van der Eijk, Richard Molenkamp, Marion Koopmans, on behalf of the Dutch national COVID…
EPI_ISL_416339	hCoV-19/Shanghai/SH0030/2020	Asia / China / Shanghai	2020-02-03	Shanghai Public Health Clinical Center, Shanghai Medical College, Fudan University	National Research Center for Translational Medicine (Shanghai), Ruijin Hospital affiliated to Shanghai Jiao Tong University School of Medicine & Shanghai Public Health Clinical Center	Shengyue Wang, Xiaonan Zhang, Gang Lu, Yun Tan, Yun Ling, Hongzhou Lu, Saijuan Chen
EPI_ISL_416337	hCoV-19/Shanghai/SH0028/2020	Asia / China / Shanghai	2020-02-04	Shanghai Public Health Clinical Center, Shanghai Medical College, Fudan University	National Research Center for Translational Medicine (Shanghai), Ruijin Hospital affiliated to Shanghai Jiao Tong University School of Medicine & Shanghai Public Health Clinical Center	Shengyue Wang, Xiaonan Zhang, Gang Lu, Yun Tan, Yun Ling, Hongzhou Lu, Saijuan Chen
EPI_ISL_416338	hCoV-19/Shanghai/SH0029/2020	Asia / China / Shanghai	2020-02-01	Shanghai Public Health Clinical Center, Shanghai Medical College, Fudan University	National Research Center for Translational Medicine (Shanghai), Ruijin Hospital affiliated to Shanghai Jiao Tong University School of Medicine & Shanghai Public Health Clinical Center	Shengyue Wang, Xiaonan Zhang, Gang Lu, Yun Tan, Yun Ling, Hongzhou Lu, Saijuan Chen
EPI_ISL_406531	hCoV-19/Guangdong/20SF174/2020	Asia / China / Guangdong / Zhuhai	2020-01-22	Guangdong Provincial Center for Diseases Contorl and Prevention; Guangdong Provinical Public Health	Guangdong Provincial Center for Disease Control and Prevention	Min Kang, Jie Wu, Jing Lu, Tao Liu, Baisheng Li, Shujiang Mei, Feng Ruan, Lifeng Lin, Changwen Ke, Haojie Zhong, Yingtao Zhang, Lirong Zou, Xuguang Chen, Qi Zhu, Jianpeng Xiao, Jianxiang Geng, Zhe Liu, Jianxiong Hu, Weilin Zeng, Xing Li, Yuhuang Liao, Xiujuan Tang, Songjian Xiao, Ying Wang, Yingchao Song, Xue Zhuang, Lijun Liang, Guanhao He, Huihong Deng, Tie Song, Jianfeng He, Wenjun Ma
EPI_ISL_406536	hCoV-19/Foshan/20SF211/2020	Asia / China / Guangdong / Foshan	2020-01-22	Guangdong Provincial Center for Diseases Control and Prevention; Guangdong Provincial Public Health	Guangdong Provincial Center for Diseases Control and Prevention	Min Kang, Jie Wu, Jing Lu, Tao Liu, Baisheng Li, Shujiang Mei, Feng Ruan, Lifeng Lin, Changwen Ke, Haojie Zhong, Yingtao Zhang, Lirong Zou, Xuguang Chen, Qi Zhu, Jianpeng Xiao, Jianxiang Geng, Zhe Liu, Jianxiong Hu, Weilin Zeng, Xing Li, Yuhuang Liao, Xiujuan Tang, Songjian Xiao, Ying Wang, Yingchao Song, Xue Zhuang, Lijun Liang, Guanhao He, Huihong Deng, Tie Song, Jianfeng He, Wenjun Ma
EPI_ISL_406538	hCoV-19/Guangdong/20SF201/2020	Asia / China / Guangdong	2020-01-23	Guangdong Provincial Center for Diseases Control and Prevention;Guangdong Provincial Institute of Public Health	Guangdong Provincial Center for Diseases Control and Prevention	Min Kang, Jie Wu, Jing Lu, Tao Liu, Baisheng Li, Shujiang Mei, Feng Ruan, Lifeng Lin, Changwen Ke, Haojie Zhong, Yingtao Zhang, Lirong Zou, Xuguang Chen, Qi Zhu, Jianpeng Xiao, Jianxiang Geng, Zhe Liu, Jianxiong Hu, Weilin Zeng, Xing Li, Yuhuang Liao, Xiujuan Tang, Songjian Xiao, Ying Wang, Yingchao Song, Xue Zhuang, Lijun Liang, Guanhao He, Huihong Deng, Tie Song, Jianfeng He, Wenjun Ma
EPI_ISL_406533	hCoV-19/Guangzhou/20SF206/2020	Asia / China / Guangdong / Guangzhou	2020-01-22	Guangdong Provincial Center for Diseases Contorl and Prevention; Guangdong Provinical Public Health	Guangdong Provincial Center for Diseases Control and Prevention	Min Kang, Jie Wu, Jing Lu, Tao Liu, Baisheng Li, Shujiang Mei, Feng Ruan, Lifeng Lin, Changwen Ke, Haojie Zhong, Yingtao Zhang, Lirong Zou, Xuguang Chen, Qi Zhu, Jianpeng Xiao, Jianxiang Geng, Zhe Liu, Jianxiong Hu, Weilin Zeng, Xing Li, Yuhuang Liao, Xiujuan Tang, Songjian Xiao, Ying Wang, Yingchao Song, Xue Zhuang, Lijun Liang, Guanhao He, Huihong Deng, Tie Song, Jianfeng He, Wenjun Ma
EPI_ISL_406534	hCoV-19/Foshan/20SF207/2020	Asia / China / Guangdong / Foshan	2020-01-22	Guangdong Provincial Center for Diseases Control and Prevention; Guangdong Provincial Public Health	Guangdong Provincial Center for Diseases Control and Prevention	Min Kang, Jie Wu, Jing Lu, Tao Liu, Baisheng Li, Shujiang Mei, Feng Ruan, Lifeng Lin, Changwen Ke, Haojie Zhong, Yingtao Zhang, Lirong Zou, Xuguang Chen, Qi Zhu, Jianpeng Xiao, Jianxiang Geng, Zhe Liu, Jianxiong Hu, Weilin Zeng, Xing Li, Yuhuang Liao, Xiujuan Tang, Songjian Xiao, Ying Wang, Yingchao Song, Xue Zhuang, Lijun Liang, Guanhao He, Huihong Deng, Tie Song, Jianfeng He, Wenjun Ma
EPI_ISL_406535	hCoV-19/Foshan/20SF210/2020	Asia / China / Guangdong / Foshan	2020-01-22	Guangdong Provincial Center for Diseases Control and Prevention; Guangdong Provincial Public Health	Guangdong Provincial Center for Diseases Control and Prevention	Min Kang, Jie Wu, Jing Lu, Tao Liu, Baisheng Li, Shujiang Mei, Feng Ruan, Lifeng Lin, Changwen Ke, Haojie Zhong, Yingtao Zhang, Lirong Zou, Xuguang Chen, Qi Zhu, Jianpeng Xiao, Jianxiang Geng, Zhe Liu, Jianxiong Hu, Weilin Zeng, Xing Li, Yuhuang Liao, Xiujuan Tang, Songjian Xiao, Ying Wang, Yingchao Song, Xue Zhuang, Lijun Liang, Guanhao He, Huihong Deng, Tie Song, Jianfeng He, Wenjun Ma
EPI_ISL_415470	hCoV-19/Netherlands/NA_14/2020	Europe / Netherlands	2020-03-10	Dutch COVID-19 response team	Erasmus Medical Center	David Nieuwenhuijse, Bas Oude Munnink, Reina Sikkema, Claudia Schapendonk, Irina Chestakova, Anne van der Linden, Mark Pronk, Pascal Lexmond, Corien Swaan, Manon Haverkate, Madelief Mollers, Mart Stein, Sandra Kengne Kamga Mobou, Jeroen van Kampen, Jolanda Voermans, Aura Timen, Corine GeurtsvanKessel, Annemiek van der Eijk, Richard Molenkamp, Marion Koopmans, on behalf of the Dutch national COVID…
EPI_ISL_415472	hCoV-19/Netherlands/NA_16/2020	Europe / Netherlands	2020-03-11	Dutch COVID-19 response team	Erasmus Medical Center	David Nieuwenhuijse, Bas Oude Munnink, Reina Sikkema, Claudia Schapendonk, Irina Chestakova, Anne van der Linden, Mark Pronk, Pascal Lexmond, Corien Swaan, Manon Haverkate, Madelief Mollers, Mart Stein, Sandra Kengne Kamga Mobou, Jeroen van Kampen, Jolanda Voermans, Aura Timen, Corine GeurtsvanKessel, Annemiek van der Eijk, Richard Molenkamp, Marion Koopmans, on behalf of the Dutch national COVID…
EPI_ISL_416320	hCoV-19/Shanghai/SH0007/2020	Asia / China / Shanghai	2020-01-28	Shanghai Public Health Clinical Center, Shanghai Medical College, Fudan University	National Research Center for Translational Medicine (Shanghai), Ruijin Hospital affiliated to Shanghai Jiao Tong University School of Medicine & Shanghai Public Health Clinical Center	Shengyue Wang, Xiaonan Zhang, Gang Lu, Yun Tan, Yun Ling, Hongzhou Lu, Saijuan Chen
EPI_ISL_415471	hCoV-19/Netherlands/NA_15/2020	Europe / Netherlands	2020-03-11	Dutch COVID-19 response team	Erasmus Medical Center	David Nieuwenhuijse, Bas Oude Munnink, Reina Sikkema, Claudia Schapendonk, Irina Chestakova, Anne van der Linden, Mark Pronk, Pascal Lexmond, Corien Swaan, Manon Haverkate, Madelief Mollers, Mart Stein, Sandra Kengne Kamga Mobou, Jeroen van Kampen, Jolanda Voermans, Aura Timen, Corine GeurtsvanKessel, Annemiek van der Eijk, Richard Molenkamp, Marion Koopmans, on behalf of the Dutch national COVID…
EPI_ISL_416321	hCoV-19/Shanghai/SH0008/2020	Asia / China / Shanghai	2020-01-28	Shanghai Public Health Clinical Center, Shanghai Medical College, Fudan University	National Research Center for Translational Medicine (Shanghai), Ruijin Hospital affiliated to Shanghai Jiao Tong University School of Medicine & Shanghai Public Health Clinical Center	Shengyue Wang, Xiaonan Zhang, Gang Lu, Yun Tan, Yun Ling, Hongzhou Lu, Saijuan Chen
EPI_ISL_415474	hCoV-19/Netherlands/NA_18/2020	Europe / Netherlands	2020-03-09	Dutch COVID-19 response team	Erasmus Medical Center	David Nieuwenhuijse, Bas Oude Munnink, Reina Sikkema, Claudia Schapendonk, Irina Chestakova, Anne van der Linden, Mark Pronk, Pascal Lexmond, Corien Swaan, Manon Haverkate, Madelief Mollers, Mart Stein, Sandra Kengne Kamga Mobou, Jeroen van Kampen, Jolanda Voermans, Aura Timen, Corine GeurtsvanKessel, Annemiek van der Eijk, Richard Molenkamp, Marion Koopmans, on behalf of the Dutch national COVID…
EPI_ISL_415473	hCoV-19/Netherlands/NA_17/2020	Europe / Netherlands	2020-03-09	Dutch COVID-19 response team	Erasmus Medical Center	David Nieuwenhuijse, Bas Oude Munnink, Reina Sikkema, Claudia Schapendonk, Irina Chestakova, Anne van der Linden, Mark Pronk, Pascal Lexmond, Corien Swaan, Manon Haverkate, Madelief Mollers, Mart Stein, Sandra Kengne Kamga Mobou, Jeroen van Kampen, Jolanda Voermans, Aura Timen, Corine GeurtsvanKessel, Annemiek van der Eijk, Richard Molenkamp, Marion Koopmans, on behalf of the Dutch national COVID…
EPI_ISL_416324	hCoV-19/Shanghai/SH0011/2020	Asia / China / Shanghai	2020-01-29	Shanghai Public Health Clinical Center, Shanghai Medical College, Fudan University	National Research Center for Translational Medicine (Shanghai), Ruijin Hospital affiliated to Shanghai Jiao Tong University School of Medicine & Shanghai Public Health Clinical Center	Shengyue Wang, Xiaonan Zhang, Gang Lu, Yun Tan, Yun Ling, Hongzhou Lu, Saijuan Chen
EPI_ISL_415476	hCoV-19/Netherlands/NA_2/2020	Europe / Netherlands	2020-03-10	Dutch COVID-19 response team	Erasmus Medical Center	David Nieuwenhuijse, Bas Oude Munnink, Reina Sikkema, Claudia Schapendonk, Irina Chestakova, Anne van der Linden, Mark Pronk, Pascal Lexmond, Corien Swaan, Manon Haverkate, Madelief Mollers, Mart Stein, Sandra Kengne Kamga Mobou, Jeroen van Kampen, Jolanda Voermans, Aura Timen, Corine GeurtsvanKessel, Annemiek van der Eijk, Richard Molenkamp, Marion Koopmans, on behalf of the Dutch national COVID…
EPI_ISL_416325	hCoV-19/Shanghai/SH0012/2020	Asia / China / Shanghai	2020-02-02	Shanghai Public Health Clinical Center, Shanghai Medical College, Fudan University	National Research Center for Translational Medicine (Shanghai), Ruijin Hospital affiliated to Shanghai Jiao Tong University School of Medicine & Shanghai Public Health Clinical Center	Shengyue Wang, Xiaonan Zhang, Gang Lu, Yun Tan, Yun Ling, Hongzhou Lu, Saijuan Chen
EPI_ISL_415475	hCoV-19/Netherlands/NA_19/2020	Europe / Netherlands	2020-03-12	Dutch COVID-19 response team	Erasmus Medical Center	David Nieuwenhuijse, Bas Oude Munnink, Reina Sikkema, Claudia Schapendonk, Irina Chestakova, Anne van der Linden, Mark Pronk, Pascal Lexmond, Corien Swaan, Manon Haverkate, Madelief Mollers, Mart Stein, Sandra Kengne Kamga Mobou, Jeroen van Kampen, Jolanda Voermans, Aura Timen, Corine GeurtsvanKessel, Annemiek van der Eijk, Richard Molenkamp, Marion Koopmans, on behalf of the Dutch national COVID…
EPI_ISL_415478	hCoV-19/Netherlands/NA_21/2020	Europe / Netherlands	2020-03-08	Dutch COVID-19 response team	Erasmus Medical Center	David Nieuwenhuijse, Bas Oude Munnink, Reina Sikkema, Claudia Schapendonk, Irina Chestakova, Anne van der Linden, Mark Pronk, Pascal Lexmond, Corien Swaan, Manon Haverkate, Madelief Mollers, Mart Stein, Sandra Kengne Kamga Mobou, Jeroen van Kampen, Jolanda Voermans, Aura Timen, Corine GeurtsvanKessel, Annemiek van der Eijk, Richard Molenkamp, Marion Koopmans, on behalf of the Dutch national COVID…
EPI_ISL_416322	hCoV-19/Shanghai/SH0009/2020	Asia / China / Shanghai	2020-01-29	Shanghai Public Health Clinical Center, Shanghai Medical College, Fudan University	National Research Center for Translational Medicine (Shanghai), Ruijin Hospital affiliated to Shanghai Jiao Tong University School of Medicine & Shanghai Public Health Clinical Center	Shengyue Wang, Xiaonan Zhang, Gang Lu, Yun Tan, Yun Ling, Hongzhou Lu, Saijuan Chen
EPI_ISL_416323	hCoV-19/Shanghai/SH0010/2020	Asia / China / Shanghai	2020-01-29	Shanghai Public Health Clinical Center, Shanghai Medical College, Fudan University	National Research Center for Translational Medicine (Shanghai), Ruijin Hospital affiliated to Shanghai Jiao Tong University School of Medicine & Shanghai Public Health Clinical Center	Shengyue Wang, Xiaonan Zhang, Gang Lu, Yun Tan, Yun Ling, Hongzhou Lu, Saijuan Chen
EPI_ISL_415477	hCoV-19/Netherlands/NA_20/2020	Europe / Netherlands	2020-03-12	Dutch COVID-19 response team	Erasmus Medical Center	David Nieuwenhuijse, Bas Oude Munnink, Reina Sikkema, Claudia Schapendonk, Irina Chestakova, Anne van der Linden, Mark Pronk, Pascal Lexmond, Corien Swaan, Manon Haverkate, Madelief Mollers, Mart Stein, Sandra Kengne Kamga Mobou, Jeroen van Kampen, Jolanda Voermans, Aura Timen, Corine GeurtsvanKessel, Annemiek van der Eijk, Richard Molenkamp, Marion Koopmans, on behalf of the Dutch national COVID…
EPI_ISL_416328	hCoV-19/Shanghai/SH0017/2020	Asia / China / Shanghai	2020-02-01	Shanghai Public Health Clinical Center, Shanghai Medical College, Fudan University	National Research Center for Translational Medicine (Shanghai), Ruijin Hospital affiliated to Shanghai Jiao Tong University School of Medicine & Shanghai Public Health Clinical Center	Shengyue Wang, Xiaonan Zhang, Gang Lu, Yun Tan, Yun Ling, Hongzhou Lu, Saijuan Chen
EPI_ISL_415479	hCoV-19/Netherlands/NA_22/2020	Europe / Netherlands	2020-03-08	Dutch COVID-19 response team	Erasmus Medical Center	David Nieuwenhuijse, Bas Oude Munnink, Reina Sikkema, Claudia Schapendonk, Irina Chestakova, Anne van der Linden, Mark Pronk, Pascal Lexmond, Corien Swaan, Manon Haverkate, Madelief Mollers, Mart Stein, Sandra Kengne Kamga Mobou, Jeroen van Kampen, Jolanda Voermans, Aura Timen, Corine GeurtsvanKessel, Annemiek van der Eijk, Richard Molenkamp, Marion Koopmans, on behalf of the Dutch national COVID…
EPI_ISL_416329	hCoV-19/Shanghai/SH0020/2020	Asia / China / Shanghai	2020-02-01	Shanghai Public Health Clinical Center, Shanghai Medical College, Fudan University	National Research Center for Translational Medicine (Shanghai), Ruijin Hospital affiliated to Shanghai Jiao Tong University School of Medicine & Shanghai Public Health Clinical Center	Shengyue Wang, Xiaonan Zhang, Gang Lu, Yun Tan, Yun Ling, Hongzhou Lu, Saijuan Chen
EPI_ISL_416326	hCoV-19/Shanghai/SH0013/2020	Asia / China / Shanghai	2020-01-30	Shanghai Public Health Clinical Center, Shanghai Medical College, Fudan University	National Research Center for Translational Medicine (Shanghai), Ruijin Hospital affiliated to Shanghai Jiao Tong University School of Medicine & Shanghai Public Health Clinical Center	Shengyue Wang, Xiaonan Zhang, Gang Lu, Yun Tan, Yun Ling, Hongzhou Lu, Saijuan Chen
EPI_ISL_416327	hCoV-19/Shanghai/SH0014/2020	Asia / China / Shanghai	2020-01-28	Shanghai Public Health Clinical Center, Shanghai Medical College, Fudan University	National Research Center for Translational Medicine (Shanghai), Ruijin Hospital affiliated to Shanghai Jiao Tong University School of Medicine & Shanghai Public Health Clinical Center	Shengyue Wang, Xiaonan Zhang, Gang Lu, Yun Tan, Yun Ling, Hongzhou Lu, Saijuan Chen
EPI_ISL_416319	hCoV-19/Shanghai/SH0005/2020	Asia / China / Shanghai	2020-01-28	Shanghai Public Health Clinical Center, Shanghai Medical College, Fudan University	National Research Center for Translational Medicine (Shanghai), Ruijin Hospital affiliated to Shanghai Jiao Tong University School of Medicine & Shanghai Public Health Clinical Center	Shengyue Wang, Xiaonan Zhang, Gang Lu, Yun Tan, Yun Ling, Hongzhou Lu, Saijuan Chen
EPI_ISL_416350	hCoV-19/Shanghai/SH0041/2020	Asia / China / Shanghai	2020-01-29	Shanghai Public Health Clinical Center, Shanghai Medical College, Fudan University	National Research Center for Translational Medicine (Shanghai), Ruijin Hospital affiliated to Shanghai Jiao Tong University School of Medicine & Shanghai Public Health Clinical Center	Shengyue Wang, Xiaonan Zhang, Gang Lu, Yun Tan, Yun Ling, Hongzhou Lu, Saijuan Chen
EPI_ISL_416353	hCoV-19/Shanghai/SH0044/2020	Asia / China / Shanghai	2020-02-04	Shanghai Public Health Clinical Center, Shanghai Medical College, Fudan University	National Research Center for Translational Medicine (Shanghai), Ruijin Hospital affiliated to Shanghai Jiao Tong University School of Medicine & Shanghai Public Health Clinical Center	Shengyue Wang, Xiaonan Zhang, Gang Lu, Yun Tan, Yun Ling, Hongzhou Lu, Saijuan Chen
EPI_ISL_417200	hCoV-19/USA/WI-06/2020	North America / USA / Wisconsin / Dane	2020-03-21	University of Wisconsin-Madison AIDS Vaccine Research Laboratories	University of Wisconsin-Madison AIDS Vaccine Research Laboratories	Katarina Braun and Gage Moreno
EPI_ISL_416354	hCoV-19/Shanghai/SH0045/2020	Asia / China / Shanghai	2020-02-04	Shanghai Public Health Clinical Center, Shanghai Medical College, Fudan University	National Research Center for Translational Medicine (Shanghai), Ruijin Hospital affiliated to Shanghai Jiao Tong University School of Medicine & Shanghai Public Health Clinical Center	Shengyue Wang, Xiaonan Zhang, Gang Lu, Yun Tan, Yun Ling, Hongzhou Lu, Saijuan Chen
EPI_ISL_417201	hCoV-19/USA/WI-07/2020	North America / USA / Wisconsin / Dane	2020-03-21	University of Wisconsin-Madison AIDS Vaccine Research Laboratories	University of Wisconsin-Madison AIDS Vaccine Research Laboratories	Katarina Braun and Gage Moreno
EPI_ISL_416351	hCoV-19/Shanghai/SH0042/2020	Asia / China / Shanghai	2020-02-06	Shanghai Public Health Clinical Center, Shanghai Medical College, Fudan University	National Research Center for Translational Medicine (Shanghai), Ruijin Hospital affiliated to Shanghai Jiao Tong University School of Medicine & Shanghai Public Health Clinical Center	Shengyue Wang, Xiaonan Zhang, Gang Lu, Yun Tan, Yun Ling, Hongzhou Lu, Saijuan Chen
EPI_ISL_416352	hCoV-19/Shanghai/SH0043/2020	Asia / China / Shanghai	2020-01-30	Shanghai Public Health Clinical Center, Shanghai Medical College, Fudan University	National Research Center for Translational Medicine (Shanghai), Ruijin Hospital affiliated to Shanghai Jiao Tong University School of Medicine & Shanghai Public Health Clinical Center	Shengyue Wang, Xiaonan Zhang, Gang Lu, Yun Tan, Yun Ling, Hongzhou Lu, Saijuan Chen
EPI_ISL_416357	hCoV-19/Shanghai/SH0049/2020	Asia / China / Shanghai	2020-02-01	Shanghai Public Health Clinical Center, Shanghai Medical College, Fudan University	National Research Center for Translational Medicine (Shanghai), Ruijin Hospital affiliated to Shanghai Jiao Tong University School of Medicine & Shanghai Public Health Clinical Center	Shengyue Wang, Xiaonan Zhang, Gang Lu, Yun Tan, Yun Ling, Hongzhou Lu, Saijuan Chen
EPI_ISL_417204	hCoV-19/USA/WI-10/2020	North America / USA / Wisconsin / Dane	2020-03-21	University of Wisconsin-Madison AIDS Vaccine Research Laboratories	University of Wisconsin-Madison AIDS Vaccine Research Laboratories	Katarina Braun and Gage Moreno
EPI_ISL_416358	hCoV-19/Shanghai/SH0050/2020	Asia / China / Shanghai	2020-02-05	Shanghai Public Health Clinical Center, Shanghai Medical College, Fudan University	National Research Center for Translational Medicine (Shanghai), Ruijin Hospital affiliated to Shanghai Jiao Tong University School of Medicine & Shanghai Public Health Clinical Center	Shengyue Wang, Xiaonan Zhang, Gang Lu, Yun Tan, Yun Ling, Hongzhou Lu, Saijuan Chen
EPI_ISL_417205	hCoV-19/Spain/Valencia9/2020	Europe / Spain / Comunitat Valenciana / Valencia	2020-03-02	Servicio de Microbiología. Consorcio Hospital General Universitario de Valencia	Sequencing and Bioinformatics Service and Molecular Epidemiology Research Group. FISABIO-Public Health	Maria Alma Bracho, Maria Dolores Ocete, Concepcion Gimeno, Giuseppe D'Auria, Griselda De Marco, Neris Garcia-Gonzalez, Fernando Gonzalez-Candelas
EPI_ISL_416355	hCoV-19/Shanghai/SH0047/2020	Asia / China / Shanghai	2020-02-04	Shanghai Public Health Clinical Center, Shanghai Medical College, Fudan University	National Research Center for Translational Medicine (Shanghai), Ruijin Hospital affiliated to Shanghai Jiao Tong University School of Medicine & Shanghai Public Health Clinical Center	Shengyue Wang, Xiaonan Zhang, Gang Lu, Yun Tan, Yun Ling, Hongzhou Lu, Saijuan Chen
EPI_ISL_417202	hCoV-19/USA/WI-08/2020	North America / USA / Wisconsin / Dane	2020-03-21	University of Wisconsin-Madison AIDS Vaccine Research Laboratories	University of Wisconsin-Madison AIDS Vaccine Research Laboratories	Katarina Braun and Gage Moreno
EPI_ISL_416356	hCoV-19/Shanghai/SH0048/2020	Asia / China / Shanghai	2020-02-01	Shanghai Public Health Clinical Center, Shanghai Medical College, Fudan University	National Research Center for Translational Medicine (Shanghai), Ruijin Hospital affiliated to Shanghai Jiao Tong University School of Medicine & Shanghai Public Health Clinical Center	Shengyue Wang, Xiaonan Zhang, Gang Lu, Yun Tan, Yun Ling, Hongzhou Lu, Saijuan Chen
EPI_ISL_417203	hCoV-19/USA/WI-09/2020	North America / USA / Wisconsin / Dane	2020-03-21	University of Wisconsin-Madison AIDS Vaccine Research Laboratories	University of Wisconsin-Madison AIDS Vaccine Research Laboratories	Katarina Braun and Gage Moreno
EPI_ISL_416359	hCoV-19/Shanghai/SH0051/2020	Asia / China / Shanghai	2020-02-06	Shanghai Public Health Clinical Center, Shanghai Medical College, Fudan University	National Research Center for Translational Medicine (Shanghai), Ruijin Hospital affiliated to Shanghai Jiao Tong University School of Medicine & Shanghai Public Health Clinical Center	Shengyue Wang, Xiaonan Zhang, Gang Lu, Yun Tan, Yun Ling, Hongzhou Lu, Saijuan Chen
EPI_ISL_417206	hCoV-19/Spain/Valencia10/2020	Europe / Spain / Comunitat Valenciana / Valencia	2020-03-06	Servicio de Microbiologia. Consorcio Hospital General Universitario de Valencia	Sequencing and Bioinformatics Service and Molecular Epidemiology Research Group. FISABIO-Public Health	Maria Alma Bracho, Maria Dolores Ocete, Concepcion Gimeno, Giuseppe D'Auria, Griselda De Marco, Neris Garcia-Gonzalez, Fernando Gonzalez-Candelas
EPI_ISL_415490	hCoV-19/Netherlands/NA_33/2020	Europe / Netherlands	2020-03-07	Dutch COVID-19 response team	Erasmus Medical Center	David Nieuwenhuijse, Bas Oude Munnink, Reina Sikkema, Claudia Schapendonk, Irina Chestakova, Anne van der Linden, Mark Pronk, Pascal Lexmond, Corien Swaan, Manon Haverkate, Madelief Mollers, Mart Stein, Sandra Kengne Kamga Mobou, Jeroen van Kampen, Jolanda Voermans, Aura Timen, Corine GeurtsvanKessel, Annemiek van der Eijk, Richard Molenkamp, Marion Koopmans, on behalf of the Dutch national COVID…
EPI_ISL_415492	hCoV-19/Netherlands/NA_35/2020	Europe / Netherlands	2020-03-10	Dutch COVID-19 response team	Erasmus Medical Center	David Nieuwenhuijse, Bas Oude Munnink, Reina Sikkema, Claudia Schapendonk, Irina Chestakova, Anne van der Linden, Mark Pronk, Pascal Lexmond, Corien Swaan, Manon Haverkate, Madelief Mollers, Mart Stein, Sandra Kengne Kamga Mobou, Jeroen van Kampen, Jolanda Voermans, Aura Timen, Corine GeurtsvanKessel, Annemiek van der Eijk, Richard Molenkamp, Marion Koopmans, on behalf of the Dutch national COVID…
EPI_ISL_415491	hCoV-19/Netherlands/NA_34/2020	Europe / Netherlands	2020-03-07	Dutch COVID-19 response team	Erasmus Medical Center	David Nieuwenhuijse, Bas Oude Munnink, Reina Sikkema, Claudia Schapendonk, Irina Chestakova, Anne van der Linden, Mark Pronk, Pascal Lexmond, Corien Swaan, Manon Haverkate, Madelief Mollers, Mart Stein, Sandra Kengne Kamga Mobou, Jeroen van Kampen, Jolanda Voermans, Aura Timen, Corine GeurtsvanKessel, Annemiek van der Eijk, Richard Molenkamp, Marion Koopmans, on behalf of the Dutch national COVID…
EPI_ISL_416342	hCoV-19/Shanghai/SH0033/2020	Asia / China / Shanghai	2020-02-04	Shanghai Public Health Clinical Center, Shanghai Medical College, Fudan University	National Research Center for Translational Medicine (Shanghai), Ruijin Hospital affiliated to Shanghai Jiao Tong University School of Medicine & Shanghai Public Health Clinical Center	Shengyue Wang, Xiaonan Zhang, Gang Lu, Yun Tan, Yun Ling, Hongzhou Lu, Saijuan Chen
EPI_ISL_415494	hCoV-19/Netherlands/NA_5/2020	Europe / Netherlands	2020	Dutch COVID-19 response team	Erasmus Medical Center	David Nieuwenhuijse, Bas Oude Munnink, Reina Sikkema, Claudia Schapendonk, Irina Chestakova, Anne van der Linden, Mark Pronk, Pascal Lexmond, Corien Swaan, Manon Haverkate, Madelief Mollers, Mart Stein, Sandra Kengne Kamga Mobou, Jeroen van Kampen, Jolanda Voermans, Aura Timen, Corine GeurtsvanKessel, Annemiek van der Eijk, Richard Molenkamp, Marion Koopmans, on behalf of the Dutch national COVID…
EPI_ISL_416343	hCoV-19/Shanghai/SH0034/2020	Asia / China / Shanghai	2020-02-04	Shanghai Public Health Clinical Center, Shanghai Medical College, Fudan University	National Research Center for Translational Medicine (Shanghai), Ruijin Hospital affiliated to Shanghai Jiao Tong University School of Medicine & Shanghai Public Health Clinical Center	Shengyue Wang, Xiaonan Zhang, Gang Lu, Yun Tan, Yun Ling, Hongzhou Lu, Saijuan Chen
EPI_ISL_415493	hCoV-19/Netherlands/NA_4/2020	Europe / Netherlands	2020	Dutch COVID-19 response team	Erasmus Medical Center	David Nieuwenhuijse, Bas Oude Munnink, Reina Sikkema, Claudia Schapendonk, Irina Chestakova, Anne van der Linden, Mark Pronk, Pascal Lexmond, Corien Swaan, Manon Haverkate, Madelief Mollers, Mart Stein, Sandra Kengne Kamga Mobou, Jeroen van Kampen, Jolanda Voermans, Aura Timen, Corine GeurtsvanKessel, Annemiek van der Eijk, Richard Molenkamp, Marion Koopmans, on behalf of the Dutch national COVID…
EPI_ISL_416340	hCoV-19/Shanghai/SH0031/2020	Asia / China / Shanghai	2020-02-02	Shanghai Public Health Clinical Center, Shanghai Medical College, Fudan University	National Research Center for Translational Medicine (Shanghai), Ruijin Hospital affiliated to Shanghai Jiao Tong University School of Medicine & Shanghai Public Health Clinical Center	Shengyue Wang, Xiaonan Zhang, Gang Lu, Yun Tan, Yun Ling, Hongzhou Lu, Saijuan Chen
EPI_ISL_415496	hCoV-19/Netherlands/NA_7/2020	Europe / Netherlands	2020-03-09	Dutch COVID-19 response team	Erasmus Medical Center	David Nieuwenhuijse, Bas Oude Munnink, Reina Sikkema, Claudia Schapendonk, Irina Chestakova, Anne van der Linden, Mark Pronk, Pascal Lexmond, Corien Swaan, Manon Haverkate, Madelief Mollers, Mart Stein, Sandra Kengne Kamga Mobou, Jeroen van Kampen, Jolanda Voermans, Aura Timen, Corine GeurtsvanKessel, Annemiek van der Eijk, Richard Molenkamp, Marion Koopmans, on behalf of the Dutch national COVID…
EPI_ISL_416341	hCoV-19/Shanghai/SH0032/2020	Asia / China / Shanghai	2020-02-01	Shanghai Public Health Clinical Center, Shanghai Medical College, Fudan University	National Research Center for Translational Medicine (Shanghai), Ruijin Hospital affiliated to Shanghai Jiao Tong University School of Medicine & Shanghai Public Health Clinical Center	Shengyue Wang, Xiaonan Zhang, Gang Lu, Yun Tan, Yun Ling, Hongzhou Lu, Saijuan Chen
EPI_ISL_415495	hCoV-19/Netherlands/NA_6/2020	Europe / Netherlands	2020-03-10	Dutch COVID-19 response team	Erasmus Medical Center	David Nieuwenhuijse, Bas Oude Munnink, Reina Sikkema, Claudia Schapendonk, Irina Chestakova, Anne van der Linden, Mark Pronk, Pascal Lexmond, Corien Swaan, Manon Haverkate, Madelief Mollers, Mart Stein, Sandra Kengne Kamga Mobou, Jeroen van Kampen, Jolanda Voermans, Aura Timen, Corine GeurtsvanKessel, Annemiek van der Eijk, Richard Molenkamp, Marion Koopmans, on behalf of the Dutch national COVID…
EPI_ISL_416346	hCoV-19/Shanghai/SH0037/2020	Asia / China / Shanghai	2020-01-30	Shanghai Public Health Clinical Center, Shanghai Medical College, Fudan University	National Research Center for Translational Medicine (Shanghai), Ruijin Hospital affiliated to Shanghai Jiao Tong University School of Medicine & Shanghai Public Health Clinical Center	Shengyue Wang, Xiaonan Zhang, Gang Lu, Yun Tan, Yun Ling, Hongzhou Lu, Saijuan Chen
EPI_ISL_415498	hCoV-19/Netherlands/NA_9/2020	Europe / Netherlands	2020-03-09	Dutch COVID-19 response team	Erasmus Medical Center	David Nieuwenhuijse, Bas Oude Munnink, Reina Sikkema, Claudia Schapendonk, Irina Chestakova, Anne van der Linden, Mark Pronk, Pascal Lexmond, Corien Swaan, Manon Haverkate, Madelief Mollers, Mart Stein, Sandra Kengne Kamga Mobou, Jeroen van Kampen, Jolanda Voermans, Aura Timen, Corine GeurtsvanKessel, Annemiek van der Eijk, Richard Molenkamp, Marion Koopmans, on behalf of the Dutch national COVID…
EPI_ISL_416347	hCoV-19/Shanghai/SH0038/2020	Asia / China / Shanghai	2020-02-06	Shanghai Public Health Clinical Center, Shanghai Medical College, Fudan University	National Research Center for Translational Medicine (Shanghai), Ruijin Hospital affiliated to Shanghai Jiao Tong University School of Medicine & Shanghai Public Health Clinical Center	Shengyue Wang, Xiaonan Zhang, Gang Lu, Yun Tan, Yun Ling, Hongzhou Lu, Saijuan Chen
EPI_ISL_415497	hCoV-19/Netherlands/NA_8/2020	Europe / Netherlands	2020-03-09	Dutch COVID-19 response team	Erasmus Medical Center	David Nieuwenhuijse, Bas Oude Munnink, Reina Sikkema, Claudia Schapendonk, Irina Chestakova, Anne van der Linden, Mark Pronk, Pascal Lexmond, Corien Swaan, Manon Haverkate, Madelief Mollers, Mart Stein, Sandra Kengne Kamga Mobou, Jeroen van Kampen, Jolanda Voermans, Aura Timen, Corine GeurtsvanKessel, Annemiek van der Eijk, Richard Molenkamp, Marion Koopmans, on behalf of the Dutch national COVID…
EPI_ISL_416344	hCoV-19/Shanghai/SH0035/2020	Asia / China / Shanghai	2020-01-30	Shanghai Public Health Clinical Center, Shanghai Medical College, Fudan University	National Research Center for Translational Medicine (Shanghai), Ruijin Hospital affiliated to Shanghai Jiao Tong University School of Medicine & Shanghai Public Health Clinical Center	Shengyue Wang, Xiaonan Zhang, Gang Lu, Yun Tan, Yun Ling, Hongzhou Lu, Saijuan Chen
EPI_ISL_416345	hCoV-19/Shanghai/SH0036/2020	Asia / China / Shanghai	2020-02-04	Shanghai Public Health Clinical Center, Shanghai Medical College, Fudan University	National Research Center for Translational Medicine (Shanghai), Ruijin Hospital affiliated to Shanghai Jiao Tong University School of Medicine & Shanghai Public Health Clinical Center	Shengyue Wang, Xiaonan Zhang, Gang Lu, Yun Tan, Yun Ling, Hongzhou Lu, Saijuan Chen
EPI_ISL_415499	hCoV-19/Netherlands/NoordBrabant_41/2020	Europe / Netherlands / Noord Brabant	2020	Dutch COVID-19 response team	Erasmus Medical Center	David Nieuwenhuijse, Bas Oude Munnink, Reina Sikkema, Claudia Schapendonk, Irina Chestakova, Anne van der Linden, Mark Pronk, Pascal Lexmond, Corien Swaan, Manon Haverkate, Madelief Mollers, Mart Stein, Sandra Kengne Kamga Mobou, Jeroen van Kampen, Jolanda Voermans, Aura Timen, Corine GeurtsvanKessel, Annemiek van der Eijk, Richard Molenkamp, Marion Koopmans, on behalf of the Dutch national COVID…
EPI_ISL_416348	hCoV-19/Shanghai/SH0039/2020	Asia / China / Shanghai	2020-02-06	Shanghai Public Health Clinical Center, Shanghai Medical College, Fudan University	National Research Center for Translational Medicine (Shanghai), Ruijin Hospital affiliated to Shanghai Jiao Tong University School of Medicine & Shanghai Public Health Clinical Center	Shengyue Wang, Xiaonan Zhang, Gang Lu, Yun Tan, Yun Ling, Hongzhou Lu, Saijuan Chen
EPI_ISL_416349	hCoV-19/Shanghai/SH0040/2020	Asia / China / Shanghai	2020-01-30	Shanghai Public Health Clinical Center, Shanghai Medical College, Fudan University	National Research Center for Translational Medicine (Shanghai), Ruijin Hospital affiliated to Shanghai Jiao Tong University School of Medicine & Shanghai Public Health Clinical Center	Shengyue Wang, Xiaonan Zhang, Gang Lu, Yun Tan, Yun Ling, Hongzhou Lu, Saijuan Chen
EPI_ISL_416371	hCoV-19/Shanghai/SH0068/2020	Asia / China / Shanghai	2020-02-05	Shanghai Public Health Clinical Center, Shanghai Medical College, Fudan University	National Research Center for Translational Medicine (Shanghai), Ruijin Hospital affiliated to Shanghai Jiao Tong University School of Medicine & Shanghai Public Health Clinical Center	Shengyue Wang, Xiaonan Zhang, Gang Lu, Yun Tan, Yun Ling, Hongzhou Lu, Saijuan Chen
EPI_ISL_416372	hCoV-19/Shanghai/SH0069/2020	Asia / China / Shanghai	2020-02-01	Shanghai Public Health Clinical Center, Shanghai Medical College, Fudan University	National Research Center for Translational Medicine (Shanghai), Ruijin Hospital affiliated to Shanghai Jiao Tong University School of Medicine & Shanghai Public Health Clinical Center	Shengyue Wang, Xiaonan Zhang, Gang Lu, Yun Tan, Yun Ling, Hongzhou Lu, Saijuan Chen
EPI_ISL_415041	hCoV-19/Wales/PHW04/2020	Europe / United Kingdom / Wales	2020-03-07	Wales Specialist Virology Centre	Public Health Wales Microbiology Cardiff	Catherine Moore, Joanne Watkins, Sally Corden, Tom Connor
EPI_ISL_416370	hCoV-19/Shanghai/SH0067/2020	Asia / China / Shanghai	2020-02-01	Shanghai Public Health Clinical Center, Shanghai Medical College, Fudan University	National Research Center for Translational Medicine (Shanghai), Ruijin Hospital affiliated to Shanghai Jiao Tong University School of Medicine & Shanghai Public Health Clinical Center	Shengyue Wang, Xiaonan Zhang, Gang Lu, Yun Tan, Yun Ling, Hongzhou Lu, Saijuan Chen
EPI_ISL_416375	hCoV-19/Shanghai/SH0072/2020	Asia / China / Shanghai	2020-02-01	Shanghai Public Health Clinical Center, Shanghai Medical College, Fudan University	National Research Center for Translational Medicine (Shanghai), Ruijin Hospital affiliated to Shanghai Jiao Tong University School of Medicine & Shanghai Public Health Clinical Center	Shengyue Wang, Xiaonan Zhang, Gang Lu, Yun Tan, Yun Ling, Hongzhou Lu, Saijuan Chen
EPI_ISL_417222	hCoV-19/England/20104003002/2020	Europe / United Kingdom / England	2020-03-04	Respiratory Virus Unit, Microbiology Services Colindale, Public Health England	Respiratory Virus Unit, Microbiology Services Colindale, Public Health England	Monica Galiano, Shahjahan Miah, Angie Lackenby, Omolola Akinbami, Tiina Talts, Leena Bhaw, Richard Myers, Steven Platt, Kirstin Edwards, Jonathan Hubb, Joanna Ellis, Maria Zambon
EPI_ISL_416376	hCoV-19/Shanghai/SH0073/2020	Asia / China / Shanghai	2020-02-05	Shanghai Public Health Clinical Center, Shanghai Medical College, Fudan University	National Research Center for Translational Medicine (Shanghai), Ruijin Hospital affiliated to Shanghai Jiao Tong University School of Medicine & Shanghai Public Health Clinical Center	Shengyue Wang, Xiaonan Zhang, Gang Lu, Yun Tan, Yun Ling, Hongzhou Lu, Saijuan Chen
EPI_ISL_417223	hCoV-19/England/20104004402/2020	Europe / United Kingdom / England	2020-03-02	Respiratory Virus Unit, Microbiology Services Colindale, Public Health England	Respiratory Virus Unit, Microbiology Services Colindale, Public Health England	Monica Galiano, Shahjahan Miah, Angie Lackenby, Omolola Akinbami, Tiina Talts, Leena Bhaw, Richard Myers, Steven Platt, Kirstin Edwards, Jonathan Hubb, Joanna Ellis, Maria Zambon
EPI_ISL_416373	hCoV-19/Shanghai/SH0070/2020	Asia / China / Shanghai	2020-02-07	Shanghai Public Health Clinical Center, Shanghai Medical College, Fudan University	National Research Center for Translational Medicine (Shanghai), Ruijin Hospital affiliated to Shanghai Jiao Tong University School of Medicine & Shanghai Public Health Clinical Center	Shengyue Wang, Xiaonan Zhang, Gang Lu, Yun Tan, Yun Ling, Hongzhou Lu, Saijuan Chen
EPI_ISL_417220	hCoV-19/England/20104002606/2020	Europe / United Kingdom / England	2020-03-03	Respiratory Virus Unit, Microbiology Services Colindale, Public Health England	Respiratory Virus Unit, Microbiology Services Colindale, Public Health England	Monica Galiano, Shahjahan Miah, Angie Lackenby, Omolola Akinbami, Tiina Talts, Leena Bhaw, Richard Myers, Steven Platt, Kirstin Edwards, Jonathan Hubb, Joanna Ellis, Maria Zambon
EPI_ISL_416374	hCoV-19/Shanghai/SH0071/2020	Asia / China / Shanghai	2020-02-07	Shanghai Public Health Clinical Center, Shanghai Medical College, Fudan University	National Research Center for Translational Medicine (Shanghai), Ruijin Hospital affiliated to Shanghai Jiao Tong University School of Medicine & Shanghai Public Health Clinical Center	Shengyue Wang, Xiaonan Zhang, Gang Lu, Yun Tan, Yun Ling, Hongzhou Lu, Saijuan Chen
EPI_ISL_417221	hCoV-19/England/20104002902/2020	Europe / United Kingdom / England	2020-03-04	Respiratory Virus Unit, Microbiology Services Colindale, Public Health England	Respiratory Virus Unit, Microbiology Services Colindale, Public Health England	Monica Galiano, Shahjahan Miah, Angie Lackenby, Omolola Akinbami, Tiina Talts, Leena Bhaw, Richard Myers, Steven Platt, Kirstin Edwards, Jonathan Hubb, Joanna Ellis, Maria Zambon
EPI_ISL_416379	hCoV-19/Shanghai/SH0076/2020	Asia / China / Shanghai	2020-02-01	Shanghai Public Health Clinical Center, Shanghai Medical College, Fudan University	National Research Center for Translational Medicine (Shanghai), Ruijin Hospital affiliated to Shanghai Jiao Tong University School of Medicine & Shanghai Public Health Clinical Center	Shengyue Wang, Xiaonan Zhang, Gang Lu, Yun Tan, Yun Ling, Hongzhou Lu, Saijuan Chen
EPI_ISL_417226	hCoV-19/England/20104004902/2020	Europe / United Kingdom / England	2020-03-02	Respiratory Virus Unit, Microbiology Services Colindale, Public Health England	Respiratory Virus Unit, Microbiology Services Colindale, Public Health England	Monica Galiano, Shahjahan Miah, Angie Lackenby, Omolola Akinbami, Tiina Talts, Leena Bhaw, Richard Myers, Steven Platt, Kirstin Edwards, Jonathan Hubb, Joanna Ellis, Maria Zambon
EPI_ISL_417227	hCoV-19/England/20104007503/2020	Europe / United Kingdom / England	2020-03-03	Respiratory Virus Unit, Microbiology Services Colindale, Public Health England	Respiratory Virus Unit, Microbiology Services Colindale, Public Health England	Monica Galiano, Shahjahan Miah, Angie Lackenby, Omolola Akinbami, Tiina Talts, Leena Bhaw, Richard Myers, Steven Platt, Kirstin Edwards, Jonathan Hubb, Joanna Ellis, Maria Zambon
EPI_ISL_416377	hCoV-19/Shanghai/SH0074/2020	Asia / China / Shanghai	2020-02-07	Shanghai Public Health Clinical Center, Shanghai Medical College, Fudan University	National Research Center for Translational Medicine (Shanghai), Ruijin Hospital affiliated to Shanghai Jiao Tong University School of Medicine & Shanghai Public Health Clinical Center	Shengyue Wang, Xiaonan Zhang, Gang Lu, Yun Tan, Yun Ling, Hongzhou Lu, Saijuan Chen
EPI_ISL_417224	hCoV-19/England/20104004502/2020	Europe / United Kingdom / England	2020-03-01	Respiratory Virus Unit, Microbiology Services Colindale, Public Health England	Respiratory Virus Unit, Microbiology Services Colindale, Public Health England	Monica Galiano, Shahjahan Miah, Angie Lackenby, Omolola Akinbami, Tiina Talts, Leena Bhaw, Richard Myers, Steven Platt, Kirstin Edwards, Jonathan Hubb, Joanna Ellis, Maria Zambon
EPI_ISL_416378	hCoV-19/Shanghai/SH0075/2020	Asia / China / Shanghai	2020-01-30	Shanghai Public Health Clinical Center, Shanghai Medical College, Fudan University	National Research Center for Translational Medicine (Shanghai), Ruijin Hospital affiliated to Shanghai Jiao Tong University School of Medicine & Shanghai Public Health Clinical Center	Shengyue Wang, Xiaonan Zhang, Gang Lu, Yun Tan, Yun Ling, Hongzhou Lu, Saijuan Chen
EPI_ISL_417225	hCoV-19/England/20104004802/2020	Europe / United Kingdom / England	2020-03-02	Respiratory Virus Unit, Microbiology Services Colindale, Public Health England	Respiratory Virus Unit, Microbiology Services Colindale, Public Health England	Monica Galiano, Shahjahan Miah, Angie Lackenby, Omolola Akinbami, Tiina Talts, Leena Bhaw, Richard Myers, Steven Platt, Kirstin Edwards, Jonathan Hubb, Joanna Ellis, Maria Zambon
EPI_ISL_417228	hCoV-19/England/20104008402/2020	Europe / United Kingdom / England	2020-03-03	Respiratory Virus Unit, Microbiology Services Colindale, Public Health England	Respiratory Virus Unit, Microbiology Services Colindale, Public Health England	Monica Galiano, Shahjahan Miah, Angie Lackenby, Omolola Akinbami, Tiina Talts, Leena Bhaw, Richard Myers, Steven Platt, Kirstin Edwards, Jonathan Hubb, Joanna Ellis, Maria Zambon
EPI_ISL_417229	hCoV-19/England/20104008502/2020	Europe / United Kingdom / England	2020-03-01	Respiratory Virus Unit, Microbiology Services Colindale, Public Health England	Respiratory Virus Unit, Microbiology Services Colindale, Public Health England	Monica Galiano, Shahjahan Miah, Angie Lackenby, Omolola Akinbami, Tiina Talts, Leena Bhaw, Richard Myers, Steven Platt, Kirstin Edwards, Jonathan Hubb, Joanna Ellis, Maria Zambon
EPI_ISL_411915	hCoV-19/Taiwan/CGMH-CGU-01/2020	Asia / Taiwan / Taoyuan	2020-01-25	Laboratory Medicine	Department of Laboratory Medicine, Lin-Kou Chang Gung Memorial Hospital, Taoyuan, Taiwan.	Kuo-Chien Tsao, Yu-Nong Gong, Shu-Li Yang, Yi-Chun Li, Chung-Guei Huang, Yhu-Chering Huang, Shin-Ru Shih
EPI_ISL_416360	hCoV-19/Shanghai/SH0052/2020	Asia / China / Shanghai	2020-02-01	Shanghai Public Health Clinical Center, Shanghai Medical College, Fudan University	National Research Center for Translational Medicine (Shanghai), Ruijin Hospital affiliated to Shanghai Jiao Tong University School of Medicine & Shanghai Public Health Clinical Center	Shengyue Wang, Xiaonan Zhang, Gang Lu, Yun Tan, Yun Ling, Hongzhou Lu, Saijuan Chen
EPI_ISL_416361	hCoV-19/Shanghai/SH0053/2020	Asia / China / Shanghai	2020-02-01	Shanghai Public Health Clinical Center, Shanghai Medical College, Fudan University	National Research Center for Translational Medicine (Shanghai), Ruijin Hospital affiliated to Shanghai Jiao Tong University School of Medicine & Shanghai Public Health Clinical Center	Shengyue Wang, Xiaonan Zhang, Gang Lu, Yun Tan, Yun Ling, Hongzhou Lu, Saijuan Chen
EPI_ISL_416364	hCoV-19/Shanghai/SH0056/2020	Asia / China / Shanghai	2020-02-08	Shanghai Public Health Clinical Center, Shanghai Medical College, Fudan University	National Research Center for Translational Medicine (Shanghai), Ruijin Hospital affiliated to Shanghai Jiao Tong University School of Medicine & Shanghai Public Health Clinical Center	Shengyue Wang, Xiaonan Zhang, Gang Lu, Yun Tan, Yun Ling, Hongzhou Lu, Saijuan Chen
EPI_ISL_417211	hCoV-19/NewZealand/CoV001/2020	Oceania / New Zealand / Otago	2020-03-11	Dunedin Hospital	University of Otago	M.E. Quiñones-Mateu, B. Lawley, J. Grant, R. Harfoot, J. Ussher
EPI_ISL_416365	hCoV-19/Shanghai/SH0058/2020	Asia / China / Shanghai	2020-01-30	Shanghai Public Health Clinical Center, Shanghai Medical College, Fudan University	National Research Center for Translational Medicine (Shanghai), Ruijin Hospital affiliated to Shanghai Jiao Tong University School of Medicine & Shanghai Public Health Clinical Center	Shengyue Wang, Xiaonan Zhang, Gang Lu, Yun Tan, Yun Ling, Hongzhou Lu, Saijuan Chen
EPI_ISL_417212	hCoV-19/NewZealand/CoV002/2020	Oceania / New Zealand / Otago	2020-03-11	Dunedin Hospital	University of Otago	M.E. Quiñones-Mateu, B. Lawley, J. Grant, R. Harfoot, J. Ussher
EPI_ISL_416362	hCoV-19/Shanghai/SH0054/2020	Asia / China / Shanghai	2020-02-02	Shanghai Public Health Clinical Center, Shanghai Medical College, Fudan University	National Research Center for Translational Medicine (Shanghai), Ruijin Hospital affiliated to Shanghai Jiao Tong University School of Medicine & Shanghai Public Health Clinical Center	Shengyue Wang, Xiaonan Zhang, Gang Lu, Yun Tan, Yun Ling, Hongzhou Lu, Saijuan Chen
EPI_ISL_416363	hCoV-19/Shanghai/SH0055/2020	Asia / China / Shanghai	2020-02-08	Shanghai Public Health Clinical Center, Shanghai Medical College, Fudan University	National Research Center for Translational Medicine (Shanghai), Ruijin Hospital affiliated to Shanghai Jiao Tong University School of Medicine & Shanghai Public Health Clinical Center	Shengyue Wang, Xiaonan Zhang, Gang Lu, Yun Tan, Yun Ling, Hongzhou Lu, Saijuan Chen
EPI_ISL_416368	hCoV-19/Shanghai/SH0065/2020	Asia / China / Shanghai	2020-02-05	Shanghai Public Health Clinical Center, Shanghai Medical College, Fudan University	National Research Center for Translational Medicine (Shanghai), Ruijin Hospital affiliated to Shanghai Jiao Tong University School of Medicine & Shanghai Public Health Clinical Center	Shengyue Wang, Xiaonan Zhang, Gang Lu, Yun Tan, Yun Ling, Hongzhou Lu, Saijuan Chen
EPI_ISL_417215	hCoV-19/England/20102087902/2020	Europe / United Kingdom / England	2020-02-25	Respiratory Virus Unit, Microbiology Services Colindale, Public Health England	Respiratory Virus Unit, Microbiology Services Colindale, Public Health England	Monica Galiano, Shahjahan Miah, Angie Lackenby, Omolola Akinbami, Tiina Talts, Leena Bhaw, Richard Myers, Steven Platt, Kirstin Edwards, Jonathan Hubb, Joanna Ellis, Maria Zambon
EPI_ISL_416369	hCoV-19/Shanghai/SH0066/2020	Asia / China / Shanghai	2020-02-05	Shanghai Public Health Clinical Center, Shanghai Medical College, Fudan University	National Research Center for Translational Medicine (Shanghai), Ruijin Hospital affiliated to Shanghai Jiao Tong University School of Medicine & Shanghai Public Health Clinical Center	Shengyue Wang, Xiaonan Zhang, Gang Lu, Yun Tan, Yun Ling, Hongzhou Lu, Saijuan Chen
EPI_ISL_417216	hCoV-19/England/20102088002/2020	Europe / United Kingdom / England	2020-02-25	Respiratory Virus Unit, Microbiology Services Colindale, Public Health England	Respiratory Virus Unit, Microbiology Services Colindale, Public Health England	Monica Galiano, Shahjahan Miah, Angie Lackenby, Omolola Akinbami, Tiina Talts, Leena Bhaw, Richard Myers, Steven Platt, Kirstin Edwards, Jonathan Hubb, Joanna Ellis, Maria Zambon
EPI_ISL_416366	hCoV-19/Shanghai/SH0059/2020	Asia / China / Shanghai	2020-01-30	Shanghai Public Health Clinical Center, Shanghai Medical College, Fudan University	National Research Center for Translational Medicine (Shanghai), Ruijin Hospital affiliated to Shanghai Jiao Tong University School of Medicine & Shanghai Public Health Clinical Center	Shengyue Wang, Xiaonan Zhang, Gang Lu, Yun Tan, Yun Ling, Hongzhou Lu, Saijuan Chen
EPI_ISL_417213	hCoV-19/England/20102068502/2020	Europe / United Kingdom / England	2020-03-01	Respiratory Virus Unit, Microbiology Services Colindale, Public Health England	Respiratory Virus Unit, Microbiology Services Colindale, Public Health England	Monica Galiano, Shahjahan Miah, Angie Lackenby, Omolola Akinbami, Tiina Talts, Leena Bhaw, Richard Myers, Steven Platt, Kirstin Edwards, Jonathan Hubb, Joanna Ellis, Maria Zambon
EPI_ISL_416367	hCoV-19/Shanghai/SH0060/2020	Asia / China / Shanghai	2020-02-01	Shanghai Public Health Clinical Center, Shanghai Medical College, Fudan University	National Research Center for Translational Medicine (Shanghai), Ruijin Hospital affiliated to Shanghai Jiao Tong University School of Medicine & Shanghai Public Health Clinical Center	Shengyue Wang, Xiaonan Zhang, Gang Lu, Yun Tan, Yun Ling, Hongzhou Lu, Saijuan Chen
EPI_ISL_417214	hCoV-19/England/20102073303/2020	Europe / United Kingdom / England	2020-03-02	Respiratory Virus Unit, Microbiology Services Colindale, Public Health England	Respiratory Virus Unit, Microbiology Services Colindale, Public Health England	Monica Galiano, Shahjahan Miah, Angie Lackenby, Omolola Akinbami, Tiina Talts, Leena Bhaw, Richard Myers, Steven Platt, Kirstin Edwards, Jonathan Hubb, Joanna Ellis, Maria Zambon
EPI_ISL_417219	hCoV-19/England/20102115303/2020	Europe / United Kingdom / England	2020-03-01	Respiratory Virus Unit, Microbiology Services Colindale, Public Health England	Respiratory Virus Unit, Microbiology Services Colindale, Public Health England	Monica Galiano, Shahjahan Miah, Angie Lackenby, Omolola Akinbami, Tiina Talts, Leena Bhaw, Richard Myers, Steven Platt, Kirstin Edwards, Jonathan Hubb, Joanna Ellis, Maria Zambon
EPI_ISL_417217	hCoV-19/England/20102098802/2020	Europe / United Kingdom / England	2020-03-01	Respiratory Virus Unit, Microbiology Services Colindale, Public Health England	Respiratory Virus Unit, Microbiology Services Colindale, Public Health England	Monica Galiano, Shahjahan Miah, Angie Lackenby, Omolola Akinbami, Tiina Talts, Leena Bhaw, Richard Myers, Steven Platt, Kirstin Edwards, Jonathan Hubb, Joanna Ellis, Maria Zambon
EPI_ISL_417218	hCoV-19/England/20102112102/2020	Europe / United Kingdom / England	2020-03-02	Respiratory Virus Unit, Microbiology Services Colindale, Public Health England	Respiratory Virus Unit, Microbiology Services Colindale, Public Health England	Monica Galiano, Shahjahan Miah, Angie Lackenby, Omolola Akinbami, Tiina Talts, Leena Bhaw, Richard Myers, Steven Platt, Kirstin Edwards, Jonathan Hubb, Joanna Ellis, Maria Zambon
EPI_ISL_407893	hCoV-19/Australia/NSW01/2020	Oceania / Australia / New South Wales / Sydney	2020-01-24	Centre for Infectious Diseases and Microbiology Laboratory Services	NSW Health Pathology - Institute of Clinical Pathology and Medical Research; Westmead Hospital; University of Sydney	Eden J-S, Carter I, Rahman H, Holmes EC, Rockett R, O’Sullivan MV, Sintchenko V, Chen SC, Maddocks S, Kok J and Dwyer DE for the 2019-nCoV Study Group
EPI_ISL_407894	hCoV-19/Australia/QLD01/2020	Oceania / Australia / Queensland / Gold Coast	2020-01-28	Pathology Queensland	Public Health Virology Laboratory	Ben Huang, Alyssa Pyke, Amanda De Jong, Andrew Van Den Hurk, Carmel Taylor, David Warrilow, Doris Genge, Elisabeth Gamez, Glen Hewitson, Ian Maxwell Mackay, Inga Sultana, Jamie McMahon, Jean Barcelon, Judy Northill, Mitchell Finger, Natalie Simpson, Neelima Nair, Peter Burtonclay, Peter Moore, Sarah Wheatley, Sean Moody, Sonja Hall-Mendelin, Timothy Gardam, and Frederick Moore.
EPI_ISL_411902	hCoV-19/Cambodia/0012/2020	Asia / Cambodia / Sihanoukville	2020-01-27	Virology Unit, Institut Pasteur du Cambodge.	Virology Unit, Institut Pasteur du Cambodge (Sequencing done by: Jessica E Manning/Jennifer A Bohl at Malaria and Vector Research Research Laboratory, National Institute of Allergy and Infectious Diseases and Vida Ahyong from Chan-Zuckerberg Biohub)	Erik A Karlsson, Jennifer A Bohl, Vida Ahyong, Veasna Duong, Philippe Dussart, Jessica E Manning.
EPI_ISL_407896	hCoV-19/Australia/QLD02/2020	Oceania / Australia / Queensland / Gold Coast	2020-01-30	Pathology Queensland	Public Health Virology Laboratory	Ben Huang, Alyssa Pyke, Amanda De Jong, Andrew Van Den Hurk, Carmel Taylor, David Warrilow, Doris Genge, Elisabeth Gamez, Glen Hewitson, Ian Maxwell Mackay, Inga Sultana, Jamie McMahon, Jean Barcelon, Judy Northill, Mitchell Finger, Natalie Simpson, Neelima Nair, Peter Burtonclay, Peter Moore, Sarah Wheatley, Sean Moody, Sonja Hall-Mendelin, Timothy Gardam, and Frederick Moore.
EPI_ISL_416393	hCoV-19/Shanghai/SH0101/2020	Asia / China / Shanghai	2020-02-09	Shanghai Public Health Clinical Center, Shanghai Medical College, Fudan University	National Research Center for Translational Medicine (Shanghai), Ruijin Hospital affiliated to Shanghai Jiao Tong University School of Medicine & Shanghai Public Health Clinical Center	Shengyue Wang, Xiaonan Zhang, Gang Lu, Yun Tan, Yun Ling, Hongzhou Lu, Saijuan Chen
EPI_ISL_417240	hCoV-19/England/20106004803/2020	Europe / United Kingdom / England	2020-03-03	Respiratory Virus Unit, Microbiology Services Colindale, Public Health England	Respiratory Virus Unit, Microbiology Services Colindale, Public Health England	Monica Galiano, Shahjahan Miah, Angie Lackenby, Omolola Akinbami, Tiina Talts, Leena Bhaw, Richard Myers, Steven Platt, Kirstin Edwards, Jonathan Hubb, Joanna Ellis, Maria Zambon
EPI_ISL_416394	hCoV-19/Shanghai/SH0102/2020	Asia / China / Shanghai	2020-02-14	Shanghai Public Health Clinical Center, Shanghai Medical College, Fudan University	National Research Center for Translational Medicine (Shanghai), Ruijin Hospital affiliated to Shanghai Jiao Tong University School of Medicine & Shanghai Public Health Clinical Center	Shengyue Wang, Xiaonan Zhang, Gang Lu, Yun Tan, Yun Ling, Hongzhou Lu, Saijuan Chen
EPI_ISL_417241	hCoV-19/England/20106004902/2020	Europe / United Kingdom / England	2020-03-05	Respiratory Virus Unit, Microbiology Services Colindale, Public Health England	Respiratory Virus Unit, Microbiology Services Colindale, Public Health England	Monica Galiano, Shahjahan Miah, Angie Lackenby, Omolola Akinbami, Tiina Talts, Leena Bhaw, Richard Myers, Steven Platt, Kirstin Edwards, Jonathan Hubb, Joanna Ellis, Maria Zambon
EPI_ISL_416391	hCoV-19/Shanghai/SH0098/2020	Asia / China / Shanghai	2020-02-02	Shanghai Public Health Clinical Center, Shanghai Medical College, Fudan University	National Research Center for Translational Medicine (Shanghai), Ruijin Hospital affiliated to Shanghai Jiao Tong University School of Medicine & Shanghai Public Health Clinical Center	Shengyue Wang, Xiaonan Zhang, Gang Lu, Yun Tan, Yun Ling, Hongzhou Lu, Saijuan Chen
EPI_ISL_416392	hCoV-19/Shanghai/SH0100/2020	Asia / China / Shanghai	2020-02-02	Shanghai Public Health Clinical Center, Shanghai Medical College, Fudan University	National Research Center for Translational Medicine (Shanghai), Ruijin Hospital affiliated to Shanghai Jiao Tong University School of Medicine & Shanghai Public Health Clinical Center	Shengyue Wang, Xiaonan Zhang, Gang Lu, Yun Tan, Yun Ling, Hongzhou Lu, Saijuan Chen
EPI_ISL_416397	hCoV-19/Shanghai/SH0107/2020	Asia / China / Shanghai	2020-02-02	Shanghai Public Health Clinical Center, Shanghai Medical College, Fudan University	National Research Center for Translational Medicine (Shanghai), Ruijin Hospital affiliated to Shanghai Jiao Tong University School of Medicine & Shanghai Public Health Clinical Center	Shengyue Wang, Xiaonan Zhang, Gang Lu, Yun Tan, Yun Ling, Hongzhou Lu, Saijuan Chen
EPI_ISL_417244	hCoV-19/England/20106005403/2020	Europe / United Kingdom / England	2020-03-03	Respiratory Virus Unit, Microbiology Services Colindale, Public Health England	Respiratory Virus Unit, Microbiology Services Colindale, Public Health England	Monica Galiano, Shahjahan Miah, Angie Lackenby, Omolola Akinbami, Tiina Talts, Leena Bhaw, Richard Myers, Steven Platt, Kirstin Edwards, Jonathan Hubb, Joanna Ellis, Maria Zambon
EPI_ISL_416398	hCoV-19/Shanghai/SH0109/2020	Asia / China / Shanghai	2020-02-02	Shanghai Public Health Clinical Center, Shanghai Medical College, Fudan University	National Research Center for Translational Medicine (Shanghai), Ruijin Hospital affiliated to Shanghai Jiao Tong University School of Medicine & Shanghai Public Health Clinical Center	Shengyue Wang, Xiaonan Zhang, Gang Lu, Yun Tan, Yun Ling, Hongzhou Lu, Saijuan Chen
EPI_ISL_417245	hCoV-19/England/20106087206/2020	Europe / United Kingdom / England	2020-03-02	Respiratory Virus Unit, Microbiology Services Colindale, Public Health England	Respiratory Virus Unit, Microbiology Services Colindale, Public Health England	Monica Galiano, Shahjahan Miah, Angie Lackenby, Omolola Akinbami, Tiina Talts, Leena Bhaw, Richard Myers, Steven Platt, Kirstin Edwards, Jonathan Hubb, Joanna Ellis, Maria Zambon
EPI_ISL_416395	hCoV-19/Shanghai/SH0104/2020	Asia / China / Shanghai	2020-02-09	Shanghai Public Health Clinical Center, Shanghai Medical College, Fudan University	National Research Center for Translational Medicine (Shanghai), Ruijin Hospital affiliated to Shanghai Jiao Tong University School of Medicine & Shanghai Public Health Clinical Center	Shengyue Wang, Xiaonan Zhang, Gang Lu, Yun Tan, Yun Ling, Hongzhou Lu, Saijuan Chen
EPI_ISL_417242	hCoV-19/England/20106005103/2020	Europe / United Kingdom / England	2020-03-03	Respiratory Virus Unit, Microbiology Services Colindale, Public Health England	Respiratory Virus Unit, Microbiology Services Colindale, Public Health England	Monica Galiano, Shahjahan Miah, Angie Lackenby, Omolola Akinbami, Tiina Talts, Leena Bhaw, Richard Myers, Steven Platt, Kirstin Edwards, Jonathan Hubb, Joanna Ellis, Maria Zambon
EPI_ISL_416396	hCoV-19/Shanghai/SH0106/2020	Asia / China / Shanghai	2020-02-10	Shanghai Public Health Clinical Center, Shanghai Medical College, Fudan University	National Research Center for Translational Medicine (Shanghai), Ruijin Hospital affiliated to Shanghai Jiao Tong University School of Medicine & Shanghai Public Health Clinical Center	Shengyue Wang, Xiaonan Zhang, Gang Lu, Yun Tan, Yun Ling, Hongzhou Lu, Saijuan Chen
EPI_ISL_417243	hCoV-19/England/20106005303/2020	Europe / United Kingdom / England	2020-03-03	Respiratory Virus Unit, Microbiology Services Colindale, Public Health England	Respiratory Virus Unit, Microbiology Services Colindale, Public Health England	Monica Galiano, Shahjahan Miah, Angie Lackenby, Omolola Akinbami, Tiina Talts, Leena Bhaw, Richard Myers, Steven Platt, Kirstin Edwards, Jonathan Hubb, Joanna Ellis, Maria Zambon
EPI_ISL_417248	hCoV-19/England/20108003302/2020	Europe / United Kingdom / England	2020-03-03	Respiratory Virus Unit, Microbiology Services Colindale, Public Health England	Respiratory Virus Unit, Microbiology Services Colindale, Public Health England	Monica Galiano, Shahjahan Miah, Angie Lackenby, Omolola Akinbami, Tiina Talts, Leena Bhaw, Richard Myers, Steven Platt, Kirstin Edwards, Jonathan Hubb, Joanna Ellis, Maria Zambon
EPI_ISL_417249	hCoV-19/England/20108004602/2020	Europe / United Kingdom / England	2020-03-03	Respiratory Virus Unit, Microbiology Services Colindale, Public Health England	Respiratory Virus Unit, Microbiology Services Colindale, Public Health England	Monica Galiano, Shahjahan Miah, Angie Lackenby, Omolola Akinbami, Tiina Talts, Leena Bhaw, Richard Myers, Steven Platt, Kirstin Edwards, Jonathan Hubb, Joanna Ellis, Maria Zambon
EPI_ISL_416399	hCoV-19/Shanghai/SH0110/2020	Asia / China / Shanghai	2020-02-13	Shanghai Public Health Clinical Center, Shanghai Medical College, Fudan University	National Research Center for Translational Medicine (Shanghai), Ruijin Hospital affiliated to Shanghai Jiao Tong University School of Medicine & Shanghai Public Health Clinical Center	Shengyue Wang, Xiaonan Zhang, Gang Lu, Yun Tan, Yun Ling, Hongzhou Lu, Saijuan Chen
EPI_ISL_417246	hCoV-19/England/20106145903/2020	Europe / United Kingdom / England	2020-03-03	Respiratory Virus Unit, Microbiology Services Colindale, Public Health England	Respiratory Virus Unit, Microbiology Services Colindale, Public Health England	Monica Galiano, Shahjahan Miah, Angie Lackenby, Omolola Akinbami, Tiina Talts, Leena Bhaw, Richard Myers, Steven Platt, Kirstin Edwards, Jonathan Hubb, Joanna Ellis, Maria Zambon
EPI_ISL_417247	hCoV-19/England/20108003202/2020	Europe / United Kingdom / England	2020-03-02	Respiratory Virus Unit, Microbiology Services Colindale, Public Health England	Respiratory Virus Unit, Microbiology Services Colindale, Public Health England	Monica Galiano, Shahjahan Miah, Angie Lackenby, Omolola Akinbami, Tiina Talts, Leena Bhaw, Richard Myers, Steven Platt, Kirstin Edwards, Jonathan Hubb, Joanna Ellis, Maria Zambon
EPI_ISL_406594	hCoV-19/Shenzhen/SZTH-003/2020	Asia / China / Guandong / Shenzhen	2020-01-16	Shenzhen Key Laboratory of Pathogen and Immunity, National Clinical Research Center for Infectious Disease, Shenzhen Third People's Hospital	Shenzhen Key Laboratory of Pathogen and Immunity, National Clinical Research Center for Infectious Disease, Shenzhen Third People's Hospital	Yang Yang, Chenguang Shen, Li Xing, Zhixiang Xu, Haixia Zheng, Yingxia Liu
EPI_ISL_406595	hCoV-19/Shenzhen/SZTH-004/2020	Asia / China / Guandong / Shenzhen	2020-01-16	Shenzhen Key Laboratory of Pathogen and Immunity, National Clinical Research Center for Infectious Disease, Shenzhen Third People's Hospital	Shenzhen Key Laboratory of Pathogen and Immunity, National Clinical Research Center for Infectious Disease, Shenzhen Third People's Hospital	Yang Yang, Chenguang Shen, Li Xing, Zhixiang Xu, Haixia Zheng, Yingxia Liu
EPI_ISL_406596	hCoV-19/France/IDF0372/2020	Europe / France / Ile-de-France / Paris	2020-01-23	Department of Infectious and Tropical Diseases, Bichat Claude Bernard Hospital, Paris	National Reference Center for Viruses of Respiratory Infections, Institut Pasteur, Paris	Mélanie Albert, Marion Barbet, Sylvie Behillil, Méline Bizard, Angela Brisebarre, Flora Donati, Vincent Enouf, Maud Vanpeene, Sylvie van der Werf, Yazdan Yazdanpanah, Xavier Lescure.
EPI_ISL_406597	hCoV-19/France/IDF0373/2020	Europe / France / Ile-de-France / Paris	2020-01-23	Department of Infectious and Tropical Diseases, Bichat Claude Bernard Hospital, Paris	National Reference Center for Viruses of Respiratory Infections, Institut Pasteur, Paris	Mélanie Albert, Marion Barbet, Sylvie Behillil, Méline Bizard, Angela Brisebarre, Flora Donati, Vincent Enouf, Maud Vanpeene, Sylvie van der Werf, Yazdan Yazdanpanah, Xavier Lescure.
EPI_ISL_406592	hCoV-19/Shenzhen/SZTH-001/2020	Asia / China / Guandong / Shenzhen	2020-01-13	Shenzhen Third People's Hospital	Shenzhen Key Laboratory of Pathogen and Immunity, National Clinical Research Center for Infectious Disease,Shenzhen Third People's Hospital	Yang Yang, Chenguang Shen, Li Xing, Zhixiang Xu, Haixia Zheng, Yingxia Liu
EPI_ISL_406593	hCoV-19/Shenzhen/SZTH-002/2020	Asia / China / Guandong / Shenzhen	2020-01-13	Shenzhen Key Laboratory of Pathogen and Immunity, National Clinical Research Center for Infectious Disease, Shenzhen Third People's Hospital	Shenzhen Key Laboratory of Pathogen and Immunity, National Clinical Research Center for Infectious Disease, Shenzhen Third People's Hospital	Yang Yang, Chenguang Shen, Li Xing, Zhixiang Xu, Haixia Zheng, Yingxia Liu
EPI_ISL_416390	hCoV-19/Shanghai/SH0094/2020	Asia / China / Shanghai	2020-01-31	Shanghai Public Health Clinical Center, Shanghai Medical College, Fudan University	National Research Center for Translational Medicine (Shanghai), Ruijin Hospital affiliated to Shanghai Jiao Tong University School of Medicine & Shanghai Public Health Clinical Center	Shengyue Wang, Xiaonan Zhang, Gang Lu, Yun Tan, Yun Ling, Hongzhou Lu, Saijuan Chen
EPI_ISL_416382	hCoV-19/Shanghai/SH0080/2020	Asia / China / Shanghai	2020-02-08	Shanghai Public Health Clinical Center, Shanghai Medical College, Fudan University	National Research Center for Translational Medicine (Shanghai), Ruijin Hospital affiliated to Shanghai Jiao Tong University School of Medicine & Shanghai Public Health Clinical Center	Shengyue Wang, Xiaonan Zhang, Gang Lu, Yun Tan, Yun Ling, Hongzhou Lu, Saijuan Chen
EPI_ISL_416383	hCoV-19/Shanghai/SH0081/2020	Asia / China / Shanghai	2020-02-01	Shanghai Public Health Clinical Center, Shanghai Medical College, Fudan University	National Research Center for Translational Medicine (Shanghai), Ruijin Hospital affiliated to Shanghai Jiao Tong University School of Medicine & Shanghai Public Health Clinical Center	Shengyue Wang, Xiaonan Zhang, Gang Lu, Yun Tan, Yun Ling, Hongzhou Lu, Saijuan Chen
EPI_ISL_417230	hCoV-19/England/20104008702/2020	Europe / United Kingdom / England	2020-03-02	Respiratory Virus Unit, Microbiology Services Colindale, Public Health England	Respiratory Virus Unit, Microbiology Services Colindale, Public Health England	Monica Galiano, Shahjahan Miah, Angie Lackenby, Omolola Akinbami, Tiina Talts, Leena Bhaw, Richard Myers, Steven Platt, Kirstin Edwards, Jonathan Hubb, Joanna Ellis, Maria Zambon
EPI_ISL_416380	hCoV-19/Shanghai/SH0077/2020	Asia / China / Shanghai	2020-02-09	Shanghai Public Health Clinical Center, Shanghai Medical College, Fudan University	National Research Center for Translational Medicine (Shanghai), Ruijin Hospital affiliated to Shanghai Jiao Tong University School of Medicine & Shanghai Public Health Clinical Center	Shengyue Wang, Xiaonan Zhang, Gang Lu, Yun Tan, Yun Ling, Hongzhou Lu, Saijuan Chen
EPI_ISL_416381	hCoV-19/Shanghai/SH0079/2020	Asia / China / Shanghai	2020-02-01	Shanghai Public Health Clinical Center, Shanghai Medical College, Fudan University	National Research Center for Translational Medicine (Shanghai), Ruijin Hospital affiliated to Shanghai Jiao Tong University School of Medicine & Shanghai Public Health Clinical Center	Shengyue Wang, Xiaonan Zhang, Gang Lu, Yun Tan, Yun Ling, Hongzhou Lu, Saijuan Chen
EPI_ISL_416386	hCoV-19/Shanghai/SH0086/2020	Asia / China / Shanghai	2020-01-31	Shanghai Public Health Clinical Center, Shanghai Medical College, Fudan University	National Research Center for Translational Medicine (Shanghai), Ruijin Hospital affiliated to Shanghai Jiao Tong University School of Medicine & Shanghai Public Health Clinical Center	Shengyue Wang, Xiaonan Zhang, Gang Lu, Yun Tan, Yun Ling, Hongzhou Lu, Saijuan Chen
EPI_ISL_417233	hCoV-19/England/20104009002/2020	Europe / United Kingdom / England	2020-03-02	Respiratory Virus Unit, Microbiology Services Colindale, Public Health England	Respiratory Virus Unit, Microbiology Services Colindale, Public Health England	Monica Galiano, Shahjahan Miah, Angie Lackenby, Omolola Akinbami, Tiina Talts, Leena Bhaw, Richard Myers, Steven Platt, Kirstin Edwards, Jonathan Hubb, Joanna Ellis, Maria Zambon
EPI_ISL_416387	hCoV-19/Shanghai/SH0088/2020	Asia / China / Shanghai	2020-02-01	Shanghai Public Health Clinical Center, Shanghai Medical College, Fudan University	National Research Center for Translational Medicine (Shanghai), Ruijin Hospital affiliated to Shanghai Jiao Tong University School of Medicine & Shanghai Public Health Clinical Center	Shengyue Wang, Xiaonan Zhang, Gang Lu, Yun Tan, Yun Ling, Hongzhou Lu, Saijuan Chen
EPI_ISL_417234	hCoV-19/England/20104009102/2020	Europe / United Kingdom / England	2020-03-02	Respiratory Virus Unit, Microbiology Services Colindale, Public Health England	Respiratory Virus Unit, Microbiology Services Colindale, Public Health England	Monica Galiano, Shahjahan Miah, Angie Lackenby, Omolola Akinbami, Tiina Talts, Leena Bhaw, Richard Myers, Steven Platt, Kirstin Edwards, Jonathan Hubb, Joanna Ellis, Maria Zambon
EPI_ISL_416384	hCoV-19/Shanghai/SH0083/2020	Asia / China / Shanghai	2020-02-04	Shanghai Public Health Clinical Center, Shanghai Medical College, Fudan University	National Research Center for Translational Medicine (Shanghai), Ruijin Hospital affiliated to Shanghai Jiao Tong University School of Medicine & Shanghai Public Health Clinical Center	Shengyue Wang, Xiaonan Zhang, Gang Lu, Yun Tan, Yun Ling, Hongzhou Lu, Saijuan Chen
EPI_ISL_417231	hCoV-19/England/20104008802/2020	Europe / United Kingdom / England	2020-03-03	Respiratory Virus Unit, Microbiology Services Colindale, Public Health England	Respiratory Virus Unit, Microbiology Services Colindale, Public Health England	Monica Galiano, Shahjahan Miah, Angie Lackenby, Omolola Akinbami, Tiina Talts, Leena Bhaw, Richard Myers, Steven Platt, Kirstin Edwards, Jonathan Hubb, Joanna Ellis, Maria Zambon
EPI_ISL_416385	hCoV-19/Shanghai/SH0085/2020	Asia / China / Shanghai	2020-01-30	Shanghai Public Health Clinical Center, Shanghai Medical College, Fudan University	National Research Center for Translational Medicine (Shanghai), Ruijin Hospital affiliated to Shanghai Jiao Tong University School of Medicine & Shanghai Public Health Clinical Center	Shengyue Wang, Xiaonan Zhang, Gang Lu, Yun Tan, Yun Ling, Hongzhou Lu, Saijuan Chen
EPI_ISL_417232	hCoV-19/England/20104008902/2020	Europe / United Kingdom / England	2020-03-04	Respiratory Virus Unit, Microbiology Services Colindale, Public Health England	Respiratory Virus Unit, Microbiology Services Colindale, Public Health England	Monica Galiano, Shahjahan Miah, Angie Lackenby, Omolola Akinbami, Tiina Talts, Leena Bhaw, Richard Myers, Steven Platt, Kirstin Edwards, Jonathan Hubb, Joanna Ellis, Maria Zambon
EPI_ISL_417237	hCoV-19/England/20104023103/2020	Europe / United Kingdom / England	2020-03-03	Respiratory Virus Unit, Microbiology Services Colindale, Public Health England	Respiratory Virus Unit, Microbiology Services Colindale, Public Health England	Monica Galiano, Shahjahan Miah, Angie Lackenby, Omolola Akinbami, Tiina Talts, Leena Bhaw, Richard Myers, Steven Platt, Kirstin Edwards, Jonathan Hubb, Joanna Ellis, Maria Zambon
EPI_ISL_417238	hCoV-19/England/20104035803/2020	Europe / United Kingdom / England	2020-03-03	Respiratory Virus Unit, Microbiology Services Colindale, Public Health England	Respiratory Virus Unit, Microbiology Services Colindale, Public Health England	Monica Galiano, Shahjahan Miah, Angie Lackenby, Omolola Akinbami, Tiina Talts, Leena Bhaw, Richard Myers, Steven Platt, Kirstin Edwards, Jonathan Hubb, Joanna Ellis, Maria Zambon
EPI_ISL_416388	hCoV-19/Shanghai/SH0091/2020	Asia / China / Shanghai	2020-02-05	Shanghai Public Health Clinical Center, Shanghai Medical College, Fudan University	National Research Center for Translational Medicine (Shanghai), Ruijin Hospital affiliated to Shanghai Jiao Tong University School of Medicine & Shanghai Public Health Clinical Center	Shengyue Wang, Xiaonan Zhang, Gang Lu, Yun Tan, Yun Ling, Hongzhou Lu, Saijuan Chen
EPI_ISL_417235	hCoV-19/England/20104013703/2020	Europe / United Kingdom / England	2020-03-02	Respiratory Virus Unit, Microbiology Services Colindale, Public Health England	Respiratory Virus Unit, Microbiology Services Colindale, Public Health England	Monica Galiano, Shahjahan Miah, Angie Lackenby, Omolola Akinbami, Tiina Talts, Leena Bhaw, Richard Myers, Steven Platt, Kirstin Edwards, Jonathan Hubb, Joanna Ellis, Maria Zambon
EPI_ISL_416389	hCoV-19/Shanghai/SH0093/2020	Asia / China / Shanghai	2020-01-21	Shanghai Public Health Clinical Center, Shanghai Medical College, Fudan University	National Research Center for Translational Medicine (Shanghai), Ruijin Hospital affiliated to Shanghai Jiao Tong University School of Medicine & Shanghai Public Health Clinical Center	Shengyue Wang, Xiaonan Zhang, Gang Lu, Yun Tan, Yun Ling, Hongzhou Lu, Saijuan Chen
EPI_ISL_417236	hCoV-19/England/20104015302/2020	Europe / United Kingdom / England	2020-03-01	Respiratory Virus Unit, Microbiology Services Colindale, Public Health England	Respiratory Virus Unit, Microbiology Services Colindale, Public Health England	Monica Galiano, Shahjahan Miah, Angie Lackenby, Omolola Akinbami, Tiina Talts, Leena Bhaw, Richard Myers, Steven Platt, Kirstin Edwards, Jonathan Hubb, Joanna Ellis, Maria Zambon
EPI_ISL_417239	hCoV-19/England/20106003303/2020	Europe / United Kingdom / England	2020-03-03	Respiratory Virus Unit, Microbiology Services Colindale, Public Health England	Respiratory Virus Unit, Microbiology Services Colindale, Public Health England	Monica Galiano, Shahjahan Miah, Angie Lackenby, Omolola Akinbami, Tiina Talts, Leena Bhaw, Richard Myers, Steven Platt, Kirstin Edwards, Jonathan Hubb, Joanna Ellis, Maria Zambon
EPI_ISL_411926	hCoV-19/Taiwan/3/2020	Asia / Taiwan / Taipei	2020-01-24	Taiwan Centers for Disease Control	Taiwan Centers for Disease Control	Ji-Rong Yang, Yu-Chi-Lin, Jung-Jung Mu, Ming-Tsan-Liu
EPI_ISL_411927	hCoV-19/Taiwan/4/2020	Asia / Taiwan / Taipei	2020-01-28	Taiwan Centers for Disease Control	Taiwan Centers for Disease Control	Ji-Rong Yang, Yu-Chi-Lin, Jung-Jung Mu, Ming-Tsan-Liu
EPI_ISL_411929	hCoV-19/South Korea/SNU01/2020	Asia / South Korea	2020-01	unknown	Department of Clinical Diagnostics	Park,W.B., Kwon,N.-J., Choi,S.-J., Kang,C.K., Choe,P.G., Kim,J.Y., Yun,J., Lee,G.-W., Seong,M.-W., Kim,N., Seo,J.-S. and Oh,M.-D.
EPI_ISL_414550	hCoV-19/Netherlands/Overijssel_2/2020	Europe / Netherlands / Overijssel	2020-03-06	Dutch COVID-19 response team	Erasmus Medical Center	David Nieuwenhuijse, Bas Oude Munnink, Reina Sikkema, Claudia Schapendonk, Irina Chestakova, Anne van der Linden, Mark Pronk, Pascal Lexmond, Corien Swaan, Manon Haverkate, Madelief Mollers, Mart Stein, Sandra Kengne Kamga Mobou, Jeroen van Kampen, Jolanda Voermans, Aura Timen, Corine GeurtsvanKessel, Annemiek van der Eijk, Richard Molenkamp, Marion Koopmans, on behalf of the Dutch national COVID…
EPI_ISL_414552	hCoV-19/Netherlands/Utrecht_13/2020	Europe / Netherlands / Utrecht	2020-03-07	Dutch COVID-19 response team	Erasmus Medical Center	David Nieuwenhuijse, Bas Oude Munnink, Reina Sikkema, Claudia Schapendonk, Irina Chestakova, Anne van der Linden, Mark Pronk, Pascal Lexmond, Corien Swaan, Manon Haverkate, Madelief Mollers, Mart Stein, Sandra Kengne Kamga Mobou, Jeroen van Kampen, Jolanda Voermans, Aura Timen, Corine GeurtsvanKessel, Annemiek van der Eijk, Richard Molenkamp, Marion Koopmans, on behalf of the Dutch national COVID…
EPI_ISL_416731	hCoV-19/England/SHEF-BFCC0/2020	Europe / England / Northamtonshire	2020-03-03	Virology Department, Sheffield Teaching Hospitals NHS Foundation Trust	Department of Infection, Immunity and Cardiovascular Disease, The Florey Institute, The Medical School, University of Sheffield	Thushan de Silva, Matthew Parker, Adri Angyal, Rebecca Brown, Matthew Wyles, Mehmet Yavuz, Mohammad Raza, Cariad Evans
EPI_ISL_413221	hCoV-19/Scotland/CVR01/2020	Europe / United Kingdom / Scotland	2020-03-02	West of Scotland Specialist Virology Centre, NHSGGC	MRC-University of Glasgow Centre for Virus Research	Emma Thomson, Antonia Ho; James Shephard, Shirin Ashraf; Kathy Smollett, Daniel Mair, Stephen Carmichael, Ana da Silva Filipe; Richard Orton, Josh Singer, David L Robertson; Andrew Rambaut; Alasdair MacLean, Rory Gunson.
EPI_ISL_414551	hCoV-19/Netherlands/Utrecht_12/2020	Europe / Netherlands / Utrecht	2020-03-07	Dutch COVID-19 response team	Erasmus Medical Center	David Nieuwenhuijse, Bas Oude Munnink, Reina Sikkema, Claudia Schapendonk, Irina Chestakova, Anne van der Linden, Mark Pronk, Pascal Lexmond, Corien Swaan, Manon Haverkate, Madelief Mollers, Mart Stein, Sandra Kengne Kamga Mobou, Jeroen van Kampen, Jolanda Voermans, Aura Timen, Corine GeurtsvanKessel, Annemiek van der Eijk, Richard Molenkamp, Marion Koopmans, on behalf of the Dutch national COVID…
EPI_ISL_416732	hCoV-19/England/SHEF-BFCDF/2020	Europe / England / London	2020-03-03	Virology Department, Sheffield Teaching Hospitals NHS Foundation Trust	Department of Infection, Immunity and Cardiovascular Disease, The Florey Institute, The Medical School, University of Sheffield	Thushan de Silva, Matthew Parker, Adri Angyal, Rebecca Brown, Matthew Wyles, Mehmet Yavuz, Mohammad Raza, Cariad Evans
EPI_ISL_414554	hCoV-19/Netherlands/Utrecht_15/2020	Europe / Netherlands / Utrecht	2020-03-08	Dutch COVID-19 response team	Erasmus Medical Center	David Nieuwenhuijse, Bas Oude Munnink, Reina Sikkema, Claudia Schapendonk, Irina Chestakova, Anne van der Linden, Mark Pronk, Pascal Lexmond, Corien Swaan, Manon Haverkate, Madelief Mollers, Mart Stein, Sandra Kengne Kamga Mobou, Jeroen van Kampen, Jolanda Voermans, Aura Timen, Corine GeurtsvanKessel, Annemiek van der Eijk, Richard Molenkamp, Marion Koopmans, on behalf of the Dutch national COVID…
EPI_ISL_414553	hCoV-19/Netherlands/Utrecht_14/2020	Europe / Netherlands / Utrecht	2020-03-09	Dutch COVID-19 response team	Erasmus Medical Center	David Nieuwenhuijse, Bas Oude Munnink, Reina Sikkema, Claudia Schapendonk, Irina Chestakova, Anne van der Linden, Mark Pronk, Pascal Lexmond, Corien Swaan, Manon Haverkate, Madelief Mollers, Mart Stein, Sandra Kengne Kamga Mobou, Jeroen van Kampen, Jolanda Voermans, Aura Timen, Corine GeurtsvanKessel, Annemiek van der Eijk, Richard Molenkamp, Marion Koopmans, on behalf of the Dutch national COVID…
EPI_ISL_416730	hCoV-19/England/SHEF-BFCB1/2020	Europe / England / South Yorkshire	2020-03-03	Virology Department, Sheffield Teaching Hospitals NHS Foundation Trust	Department of Infection, Immunity and Cardiovascular Disease, The Florey Institute, The Medical School, University of Sheffield	Thushan de Silva, Matthew Parker, Adri Angyal, Rebecca Brown, Matthew Wyles, Mehmet Yavuz, Mohammad Raza, Cariad Evans
EPI_ISL_414556	hCoV-19/Netherlands/ZuidHolland_2/2020	Europe / Netherlands / Zuid Holland	2020-03-06	Dutch COVID-19 response team	Erasmus Medical Center	David Nieuwenhuijse, Bas Oude Munnink, Reina Sikkema, Claudia Schapendonk, Irina Chestakova, Anne van der Linden, Mark Pronk, Pascal Lexmond, Corien Swaan, Manon Haverkate, Madelief Mollers, Mart Stein, Sandra Kengne Kamga Mobou, Jeroen van Kampen, Jolanda Voermans, Aura Timen, Corine GeurtsvanKessel, Annemiek van der Eijk, Richard Molenkamp, Marion Koopmans, on behalf of the Dutch national COVID…
EPI_ISL_416735	hCoV-19/England/SHEF-BFD09/2020	Europe / England / South Yorkshire	2020-03-09	Virology Department, Sheffield Teaching Hospitals NHS Foundation Trust	Department of Infection, Immunity and Cardiovascular Disease, The Florey Institute, The Medical School, University of Sheffield	Thushan de Silva, Matthew Parker, Adri Angyal, Rebecca Brown, Matthew Wyles, Mehmet Yavuz, Mohammad Raza, Cariad Evans
EPI_ISL_414555	hCoV-19/Netherlands/Utrecht_16/2020	Europe / Netherlands / Utrecht	2020-03-08	Dutch COVID-19 response team	Erasmus Medical Center	David Nieuwenhuijse, Bas Oude Munnink, Reina Sikkema, Claudia Schapendonk, Irina Chestakova, Anne van der Linden, Mark Pronk, Pascal Lexmond, Corien Swaan, Manon Haverkate, Madelief Mollers, Mart Stein, Sandra Kengne Kamga Mobou, Jeroen van Kampen, Jolanda Voermans, Aura Timen, Corine GeurtsvanKessel, Annemiek van der Eijk, Richard Molenkamp, Marion Koopmans, on behalf of the Dutch national COVID…
EPI_ISL_416736	hCoV-19/England/SHEF-BFD18/2020	Europe / England / South Yorkshire	2020-03-09	Virology Department, Sheffield Teaching Hospitals NHS Foundation Trust	Department of Infection, Immunity and Cardiovascular Disease, The Florey Institute, The Medical School, University of Sheffield	Thushan de Silva, Matthew Parker, Adri Angyal, Rebecca Brown, Matthew Wyles, Mehmet Yavuz, Mohammad Raza, Cariad Evans
EPI_ISL_414558	hCoV-19/Netherlands/ZuidHolland_16/2020	Europe / Netherlands / Zuid Holland	2020-03-06	Dutch COVID-19 response team	Erasmus Medical Center	David Nieuwenhuijse, Bas Oude Munnink, Reina Sikkema, Claudia Schapendonk, Irina Chestakova, Anne van der Linden, Mark Pronk, Pascal Lexmond, Corien Swaan, Manon Haverkate, Madelief Mollers, Mart Stein, Sandra Kengne Kamga Mobou, Jeroen van Kampen, Jolanda Voermans, Aura Timen, Corine GeurtsvanKessel, Annemiek van der Eijk, Richard Molenkamp, Marion Koopmans, on behalf of the Dutch national COVID…
EPI_ISL_416733	hCoV-19/England/SHEF-BFCEE/2020	Europe / England / South Yorkshire	2020-03-07	Virology Department, Sheffield Teaching Hospitals NHS Foundation Trust	Department of Infection, Immunity and Cardiovascular Disease, The Florey Institute, The Medical School, University of Sheffield	Thushan de Silva, Matthew Parker, Adri Angyal, Rebecca Brown, Matthew Wyles, Mehmet Yavuz, Mohammad Raza, Cariad Evans
EPI_ISL_414557	hCoV-19/Netherlands/ZuidHolland_15/2020	Europe / Netherlands / Zuid Holland	2020-03-08	Dutch COVID-19 response team	Erasmus Medical Center	David Nieuwenhuijse, Bas Oude Munnink, Reina Sikkema, Claudia Schapendonk, Irina Chestakova, Anne van der Linden, Mark Pronk, Pascal Lexmond, Corien Swaan, Manon Haverkate, Madelief Mollers, Mart Stein, Sandra Kengne Kamga Mobou, Jeroen van Kampen, Jolanda Voermans, Aura Timen, Corine GeurtsvanKessel, Annemiek van der Eijk, Richard Molenkamp, Marion Koopmans, on behalf of the Dutch national COVID…
EPI_ISL_416734	hCoV-19/England/SHEF-BFCFD/2020	Europe / England / South Yorkshire	2020-03-09	Virology Department, Sheffield Teaching Hospitals NHS Foundation Trust	Department of Infection, Immunity and Cardiovascular Disease, The Florey Institute, The Medical School, University of Sheffield	Thushan de Silva, Matthew Parker, Adri Angyal, Rebecca Brown, Matthew Wyles, Mehmet Yavuz, Mohammad Raza, Cariad Evans
EPI_ISL_414549	hCoV-19/Netherlands/NoordHolland_2/2020	Europe / Netherlands / Noord Holland	2020-03-03	Dutch COVID-19 response team	Erasmus Medical Center	David Nieuwenhuijse, Bas Oude Munnink, Reina Sikkema, Claudia Schapendonk, Irina Chestakova, Anne van der Linden, Mark Pronk, Pascal Lexmond, Corien Swaan, Manon Haverkate, Madelief Mollers, Mart Stein, Sandra Kengne Kamga Mobou, Jeroen van Kampen, Jolanda Voermans, Aura Timen, Corine GeurtsvanKessel, Annemiek van der Eijk, Richard Molenkamp, Marion Koopmans, on behalf of the Dutch national COVID…
EPI_ISL_416728	hCoV-19/USA/WA-UW190/2020	North America / USA / Washington	2020-03-13	UW Virology Lab	UW Virology Lab	Pavitra Roychoudhury, Hong Xie, Keith Jerome, Alexander Greninger
EPI_ISL_414548	hCoV-19/Netherlands/NoordBrabant_39/2020	Europe / Netherlands / Noord Brabant	2020-03-04	Dutch COVID-19 response team	Erasmus Medical Center	David Nieuwenhuijse, Bas Oude Munnink, Reina Sikkema, Claudia Schapendonk, Irina Chestakova, Anne van der Linden, Mark Pronk, Pascal Lexmond, Corien Swaan, Manon Haverkate, Madelief Mollers, Mart Stein, Sandra Kengne Kamga Mobou, Jeroen van Kampen, Jolanda Voermans, Aura Timen, Corine GeurtsvanKessel, Annemiek van der Eijk, Richard Molenkamp, Marion Koopmans, on behalf of the Dutch national COVID…
EPI_ISL_416729	hCoV-19/USA/WA-UW191/2020	North America / USA / Washington	2020-03-13	UW Virology Lab	UW Virology Lab	Pavitra Roychoudhury, Hong Xie, Keith Jerome, Alexander Greninger
EPI_ISL_413219	hCoV-19/Indonesia/NIHRD-N206/2020	Asia / Indonesia / West Java / Indramayu	2020-03-02	National Institute of Health Research and Development	National Institute of Health Research and Development	Setiawaty,V; Subangkit; Pawestri,HA; Puspa,KD; Ikawati,HD; Nugraha,AA; Hariastuti,NI; Ramadhany,R; Susilarini,NK; Pratiwi,E; Agustiningsih; Kurniawati,J; Siswanto
EPI_ISL_416726	hCoV-19/USA/WA-UW188/2020	North America / USA / Washington	2020-03-13	UW Virology Lab	UW Virology Lab	Pavitra Roychoudhury, Hong Xie, Keith Jerome, Alexander Greninger
EPI_ISL_416727	hCoV-19/USA/WA-UW189/2020	North America / USA / Washington	2020-03-13	UW Virology Lab	UW Virology Lab	Pavitra Roychoudhury, Hong Xie, Keith Jerome, Alexander Greninger
EPI_ISL_413691	hCoV-19/China/WF0001/2020	Asia / China	2020-01	Weifang Center for Disease Control and Prevention	Weifang Center for Disease Control and Prevention & BGI-Shenzhen	Qing Nie, Xingguang Li, Erik M Volz, Han Fu, Haowei Wang, Xiaoyue Xi, Wei Chen, Dehui Liu, Yingying Chen, Mengmeng Tian, Wei Tan, Junjie Zai, Wanying Sun, Jiandong Li, Junhua Li
EPI_ISL_413692	hCoV-19/China/WF0002/2020	Asia / China	2020-01	Weifang Center for Disease Control and Prevention	Weifang Center for Disease Control and Prevention & BGI-Shenzhen	Qing Nie, Xingguang Li, Erik M Volz, Han Fu, Haowei Wang, Xiaoyue Xi, Wei Chen, Dehui Liu, Yingying Chen, Mengmeng Tian, Wei Tan, Junjie Zai, Wanying Sun, Jiandong Li, Junhua Li
EPI_ISL_413693	hCoV-19/China/WF0003/2020	Asia / China	2020-01	Weifang Center for Disease Control and Prevention	Weifang Center for Disease Control and Prevention & BGI-Shenzhen	Qing Nie, Xingguang Li, Erik M Volz, Han Fu, Haowei Wang, Xiaoyue Xi, Wei Chen, Dehui Liu, Yingying Chen, Mengmeng Tian, Wei Tan, Junjie Zai, Wanying Sun, Jiandong Li, Junhua Li
EPI_ISL_416720	hCoV-19/USA/WA-UW182/2020	North America / USA / Washington	2020-03-13	UW Virology Lab	UW Virology Lab	Pavitra Roychoudhury, Hong Xie, Keith Jerome, Alexander Greninger
EPI_ISL_414541	hCoV-19/Netherlands/NoordBrabant_32/2020	Europe / Netherlands / Noord Brabant	2020-03-08	Dutch COVID-19 response team	Erasmus Medical Center	David Nieuwenhuijse, Bas Oude Munnink, Reina Sikkema, Claudia Schapendonk, Irina Chestakova, Anne van der Linden, Mark Pronk, Pascal Lexmond, Corien Swaan, Manon Haverkate, Madelief Mollers, Mart Stein, Sandra Kengne Kamga Mobou, Jeroen van Kampen, Jolanda Voermans, Aura Timen, Corine GeurtsvanKessel, Annemiek van der Eijk, Richard Molenkamp, Marion Koopmans, on behalf of the Dutch national COVID…
EPI_ISL_413694	hCoV-19/China/WF0004/2020	Asia / China	2020-01	Weifang Center for Disease Control and Prevention	Weifang Center for Disease Control and Prevention & BGI-Shenzhen	Qing Nie, Xingguang Li, Erik M Volz, Han Fu, Haowei Wang, Xiaoyue Xi, Wei Chen, Dehui Liu, Yingying Chen, Mengmeng Tian, Wei Tan, Junjie Zai, Wanying Sun, Jiandong Li, Junhua Li
EPI_ISL_416721	hCoV-19/USA/WA-UW183/2020	North America / USA / Washington	2020-03-13	UW Virology Lab	UW Virology Lab	Pavitra Roychoudhury, Hong Xie, Keith Jerome, Alexander Greninger
EPI_ISL_414540	hCoV-19/Netherlands/NoordBrabant_31/2020	Europe / Netherlands / Noord Brabant	2020-03-08	Dutch COVID-19 response team	Erasmus Medical Center	David Nieuwenhuijse, Bas Oude Munnink, Reina Sikkema, Claudia Schapendonk, Irina Chestakova, Anne van der Linden, Mark Pronk, Pascal Lexmond, Corien Swaan, Manon Haverkate, Madelief Mollers, Mart Stein, Sandra Kengne Kamga Mobou, Jeroen van Kampen, Jolanda Voermans, Aura Timen, Corine GeurtsvanKessel, Annemiek van der Eijk, Richard Molenkamp, Marion Koopmans, on behalf of the Dutch national COVID…
EPI_ISL_414543	hCoV-19/Netherlands/NoordBrabant_34/2020	Europe / Netherlands / Noord Brabant	2020-03	Dutch COVID-19 response team	Erasmus Medical Center	David Nieuwenhuijse, Bas Oude Munnink, Reina Sikkema, Claudia Schapendonk, Irina Chestakova, Anne van der Linden, Mark Pronk, Pascal Lexmond, Corien Swaan, Manon Haverkate, Madelief Mollers, Mart Stein, Sandra Kengne Kamga Mobou, Jeroen van Kampen, Jolanda Voermans, Aura Timen, Corine GeurtsvanKessel, Annemiek van der Eijk, Richard Molenkamp, Marion Koopmans, on behalf of the Dutch national COVID…
EPI_ISL_413695	hCoV-19/China/WF0006/2020	Asia / China	2020-01	Weifang Center for Disease Control and Prevention	Weifang Center for Disease Control and Prevention & BGI-Shenzhen	Qing Nie, Xingguang Li, Erik M Volz, Han Fu, Haowei Wang, Xiaoyue Xi, Wei Chen, Dehui Liu, Yingying Chen, Mengmeng Tian, Wei Tan, Junjie Zai, Wanying Sun, Jiandong Li, Junhua Li
EPI_ISL_414542	hCoV-19/Netherlands/NoordBrabant_33/2020	Europe / Netherlands / Noord Brabant	2020-03	Dutch COVID-19 response team	Erasmus Medical Center	David Nieuwenhuijse, Bas Oude Munnink, Reina Sikkema, Claudia Schapendonk, Irina Chestakova, Anne van der Linden, Mark Pronk, Pascal Lexmond, Corien Swaan, Manon Haverkate, Madelief Mollers, Mart Stein, Sandra Kengne Kamga Mobou, Jeroen van Kampen, Jolanda Voermans, Aura Timen, Corine GeurtsvanKessel, Annemiek van der Eijk, Richard Molenkamp, Marion Koopmans, on behalf of the Dutch national COVID…
EPI_ISL_413696	hCoV-19/China/WF0009/2020	Asia / China	2020-01	Weifang Center for Disease Control and Prevention	Weifang Center for Disease Control and Prevention & BGI-Shenzhen	Qing Nie, Xingguang Li, Erik M Volz, Han Fu, Haowei Wang, Xiaoyue Xi, Wei Chen, Dehui Liu, Yingying Chen, Mengmeng Tian, Wei Tan, Junjie Zai, Wanying Sun, Jiandong Li, Junhua Li
EPI_ISL_414545	hCoV-19/Netherlands/NoordBrabant_36/2020	Europe / Netherlands / Noord Brabant	2020-03-03	Dutch COVID-19 response team	Erasmus Medical Center	David Nieuwenhuijse, Bas Oude Munnink, Reina Sikkema, Claudia Schapendonk, Irina Chestakova, Anne van der Linden, Mark Pronk, Pascal Lexmond, Corien Swaan, Manon Haverkate, Madelief Mollers, Mart Stein, Sandra Kengne Kamga Mobou, Jeroen van Kampen, Jolanda Voermans, Aura Timen, Corine GeurtsvanKessel, Annemiek van der Eijk, Richard Molenkamp, Marion Koopmans, on behalf of the Dutch national COVID…
EPI_ISL_413697	hCoV-19/China/WF0012/2020	Asia / China	2020-02	Weifang Center for Disease Control and Prevention	Weifang Center for Disease Control and Prevention & BGI-Shenzhen	Qing Nie, Xingguang Li, Erik M Volz, Han Fu, Haowei Wang, Xiaoyue Xi, Wei Chen, Dehui Liu, Yingying Chen, Mengmeng Tian, Wei Tan, Junjie Zai, Wanying Sun, Jiandong Li, Junhua Li
EPI_ISL_413213	hCoV-19/Australia/NSW06/2020	Oceania / Australia / New South Wales / Sydney	2020-02-29	Centre for Infectious Diseases and Microbiology Laboratory Services	NSW Health Pathology - Institute of Clinical Pathology and Medical Research; Westmead Hospital; University of Sydney	Eden J-S, Carter I, Rahman H, Holmes EC, Rockett R, O’Sullivan MV, Sintchenko V, Chen SC, Maddocks S, Kok J and Dwyer DE for the 2019-nCoV Study Group*
EPI_ISL_416724	hCoV-19/USA/WA-UW186/2020	North America / USA / Washington	2020-03-13	UW Virology Lab	UW Virology Lab	Pavitra Roychoudhury, Hong Xie, Keith Jerome, Alexander Greninger
EPI_ISL_414544	hCoV-19/Netherlands/NoordBrabant_35/2020	Europe / Netherlands / Noord Brabant	2020-03-09	Dutch COVID-19 response team	Erasmus Medical Center	David Nieuwenhuijse, Bas Oude Munnink, Reina Sikkema, Claudia Schapendonk, Irina Chestakova, Anne van der Linden, Mark Pronk, Pascal Lexmond, Corien Swaan, Manon Haverkate, Madelief Mollers, Mart Stein, Sandra Kengne Kamga Mobou, Jeroen van Kampen, Jolanda Voermans, Aura Timen, Corine GeurtsvanKessel, Annemiek van der Eijk, Richard Molenkamp, Marion Koopmans, on behalf of the Dutch national COVID…
EPI_ISL_413214	hCoV-19/Australia/NSW07/2020	Oceania / Australia / New South Wales / Sydney	2020-02-29	Centre for Infectious Diseases and Microbiology Laboratory Services	NSW Health Pathology - Institute of Clinical Pathology and Medical Research; Westmead Hospital; University of Sydney	Eden J-S, Carter I, Rahman H, Holmes EC, Rockett R, O’Sullivan MV, Sintchenko V, Chen SC, Maddocks S, Kok J and Dwyer DE for the 2019-nCoV Study Group*
EPI_ISL_416725	hCoV-19/USA/WA-UW187/2020	North America / USA / Washington	2020-03-13	UW Virology Lab	UW Virology Lab	Pavitra Roychoudhury, Hong Xie, Keith Jerome, Alexander Greninger
EPI_ISL_416722	hCoV-19/USA/WA-UW184/2020	North America / USA / Washington	2020-03-12	UW Virology Lab	UW Virology Lab	Pavitra Roychoudhury, Hong Xie, Keith Jerome, Alexander Greninger
EPI_ISL_414547	hCoV-19/Netherlands/NoordBrabant_38/2020	Europe / Netherlands / Noord Brabant	2020-03-06	Dutch COVID-19 response team	Erasmus Medical Center	David Nieuwenhuijse, Bas Oude Munnink, Reina Sikkema, Claudia Schapendonk, Irina Chestakova, Anne van der Linden, Mark Pronk, Pascal Lexmond, Corien Swaan, Manon Haverkate, Madelief Mollers, Mart Stein, Sandra Kengne Kamga Mobou, Jeroen van Kampen, Jolanda Voermans, Aura Timen, Corine GeurtsvanKessel, Annemiek van der Eijk, Richard Molenkamp, Marion Koopmans, on behalf of the Dutch national COVID…
EPI_ISL_416723	hCoV-19/USA/WA-UW185/2020	North America / USA / Washington	2020-03-14	UW Virology Lab	UW Virology Lab	Pavitra Roychoudhury, Hong Xie, Keith Jerome, Alexander Greninger
EPI_ISL_414546	hCoV-19/Netherlands/NoordBrabant_37/2020	Europe / Netherlands / Noord Brabant	2020-03-06	Dutch COVID-19 response team	Erasmus Medical Center	David Nieuwenhuijse, Bas Oude Munnink, Reina Sikkema, Claudia Schapendonk, Irina Chestakova, Anne van der Linden, Mark Pronk, Pascal Lexmond, Corien Swaan, Manon Haverkate, Madelief Mollers, Mart Stein, Sandra Kengne Kamga Mobou, Jeroen van Kampen, Jolanda Voermans, Aura Timen, Corine GeurtsvanKessel, Annemiek van der Eijk, Richard Molenkamp, Marion Koopmans, on behalf of the Dutch national COVID…
EPI_ISL_414538	hCoV-19/Netherlands/NoordBrabant_29/2020	Europe / Netherlands / Noord Brabant	2020-03-08	Dutch COVID-19 response team	Erasmus Medical Center	David Nieuwenhuijse, Bas Oude Munnink, Reina Sikkema, Claudia Schapendonk, Irina Chestakova, Anne van der Linden, Mark Pronk, Pascal Lexmond, Corien Swaan, Manon Haverkate, Madelief Mollers, Mart Stein, Sandra Kengne Kamga Mobou, Jeroen van Kampen, Jolanda Voermans, Aura Timen, Corine GeurtsvanKessel, Annemiek van der Eijk, Richard Molenkamp, Marion Koopmans, on behalf of the Dutch national COVID…
EPI_ISL_416717	hCoV-19/USA/WA-UW179/2020	North America / USA / Washington	2020-03-15	UW Virology Lab	UW Virology Lab	Pavitra Roychoudhury, Hong Xie, Keith Jerome, Alexander Greninger
EPI_ISL_414537	hCoV-19/Netherlands/NoordBrabant_28/2020	Europe / Netherlands / Noord Brabant	2020-03-08	Dutch COVID-19 response team	Erasmus Medical Center	David Nieuwenhuijse, Bas Oude Munnink, Reina Sikkema, Claudia Schapendonk, Irina Chestakova, Anne van der Linden, Mark Pronk, Pascal Lexmond, Corien Swaan, Manon Haverkate, Madelief Mollers, Mart Stein, Sandra Kengne Kamga Mobou, Jeroen van Kampen, Jolanda Voermans, Aura Timen, Corine GeurtsvanKessel, Annemiek van der Eijk, Richard Molenkamp, Marion Koopmans, on behalf of the Dutch national COVID…
EPI_ISL_416718	hCoV-19/USA/WA-UW180/2020	North America / USA / Washington	2020-03-14	UW Virology Lab	UW Virology Lab	Pavitra Roychoudhury, Hong Xie, Keith Jerome, Alexander Greninger
EPI_ISL_416715	hCoV-19/USA/WA-UW177/2020	North America / USA / Washington	2020-03-15	UW Virology Lab	UW Virology Lab	Pavitra Roychoudhury, Hong Xie, Keith Jerome, Alexander Greninger
EPI_ISL_414539	hCoV-19/Netherlands/NoordBrabant_30/2020	Europe / Netherlands / Noord Brabant	2020-03-08	Dutch COVID-19 response team	Erasmus Medical Center	David Nieuwenhuijse, Bas Oude Munnink, Reina Sikkema, Claudia Schapendonk, Irina Chestakova, Anne van der Linden, Mark Pronk, Pascal Lexmond, Corien Swaan, Manon Haverkate, Madelief Mollers, Mart Stein, Sandra Kengne Kamga Mobou, Jeroen van Kampen, Jolanda Voermans, Aura Timen, Corine GeurtsvanKessel, Annemiek van der Eijk, Richard Molenkamp, Marion Koopmans, on behalf of the Dutch national COVID…
EPI_ISL_416716	hCoV-19/USA/WA-UW178/2020	North America / USA / Washington	2020-03-13	UW Virology Lab	UW Virology Lab	Pavitra Roychoudhury, Hong Xie, Keith Jerome, Alexander Greninger
EPI_ISL_416719	hCoV-19/USA/WA-UW181/2020	North America / USA / Washington	2020-03-14	UW Virology Lab	UW Virology Lab	Pavitra Roychoudhury, Hong Xie, Keith Jerome, Alexander Greninger
EPI_ISL_416750	hCoV-19/France/Lyon_683/2020	Europe / France / ARA	2020-03-06	Institut des Agents Infectieux (IAI) Hospices Civils de Lyon	CNR Virus des Infections Respiratoires - France SUD	Bal, Antonin; Destras, Gregory; Gaymard, Alexandre; Bouscambert-Duchamp, Maude; Cheynet, Valérie; Brengel-Pesce, Karen; Morfin-Sherpa, Florence; Valette, Martine; Josset, Laurence; Lina, Bruno.
EPI_ISL_414572	hCoV-19/Iran/133-2/2020	Asia / Iran / Tehran / Nazi Abad	2020-02-20	Pasteur Institute of Iran	Pasteur Institute of Iran	Arash Arashkia, Kayhan Azadmanesh, Mohammad Hassan Pouriayevali, Tahmineh Jalali, Zahra Ahmadi, Mohammad Sadegh Shams Nosrati, Ali Maleki, Zabihollah Shoja, Sanam Azad-Mazjiri, Neda Amin, Mehdi Rohani, Saber Esmaeili, Ahmad Ghasemi, Amir Hesam Nemati, Ahmad Mahmoudi, Zahra Fereydouni, Mahsa Tavakolirad, Tahereh Mohammadi, Sahar Khakifirouz, Mehdi Fazlalipour, Maryam Rostamtabar, Arezoo Parikhani,…
EPI_ISL_414571	hCoV-19/Hong Kong/case78_VM20002849/2020	Asia / Hong Kong	2020-02-22	Hong Kong Department of Health	School of Public Health, The University of Hong Kong	Dominic N.C. Tsang, Daniel K.W. Chu, Leo L.M. Poon, Malik Peiris
EPI_ISL_414574	hCoV-19/Germany/NRW-10/2020	Europe / Germany / North Rhine Westphalia / Heinsberg District	2020-02-28	Center of Medical Microbiology, Virology, and Hospital Hygiene, University of Duesseldorf	Center of Medical Microbiology, Virology, and Hospital Hygiene, University of Duesseldorf	Ortwin Adams, Marcel Andree, Alexander Dilthey, Torsten Feldt, Sandra Hauka, Torsten Houwaart, Björn-Erik Jensen, Detlef Kindgen-Milles, Malte Kohns Vasconcelos, Klaus Pfeffer, Tina Senff, Daniel Strelow, Jörg Timm, Andreas Walker, Tobias Wienemann
EPI_ISL_416753	hCoV-19/France/Lyon_06464 /2020	Europe / France / ARA	2020-03-06	Institut des Agents Infectieux (IAI) Hospices Civils de Lyon	CNR Virus des Infections Respiratoires - France SUD	Bal, Antonin; Destras, Gregory; Gaymard, Alexandre; Bouscambert-Duchamp, Maude; Cheynet, Valérie; Brengel-Pesce, Karen; Morfin-Sherpa, Florence; Valette, Martine; Josset, Laurence; Lina, Bruno.
EPI_ISL_414573	hCoV-19/Iran/137-2/2020	Asia / Iran / Tehran	2020-02-20	Pasteur Institute of Iran	Pasteur Institute of Iran	Arash Arashkia, Kayhan Azadmanesh, Mohammad Hassan Pouriayevali, Tahmineh Jalali, Zahra Ahmadi, Mohammad Sadegh Shams Nosrati, Ali Maleki, Zabihollah Shoja, Sanam Azad-Mazjiri, Neda Amin, Mehdi Rohani, Saber Esmaeili, Ahmad Ghasemi, Amir Hesam Nemati, Ahmad Mahmoudi, Zahra Fereydouni, Mahsa Tavakolirad, Tahereh Mohammadi, Sahar Khakifirouz, Mehdi Fazlalipour, Maryam Rostamtabar, Arezoo Parikhani,…
EPI_ISL_416754	hCoV-19/France/Lyon_06487/2020	Europe / France / ARA	2020-03-06	Institut des Agents Infectieux (IAI) Hospices Civils de Lyon	CNR Virus des Infections Respiratoires - France SUD	Bal, Antonin; Destras, Gregory; Gaymard, Alexandre; Bouscambert-Duchamp, Maude; Cheynet, Valérie; Brengel-Pesce, Karen; Morfin-Sherpa, Florence; Valette, Martine; Josset, Laurence; Lina, Bruno.
EPI_ISL_416751	hCoV-19/France/Clermont-Ferrand_651/2020	Europe / France / ARA	2020-03-05	CHU Gabriel Montpied	CNR Virus des Infections Respiratoires - France SUD	Bal, Antonin; Destras, Gregory; Gaymard, Alexandre; Bouscambert-Duchamp, Maude; Cheynet, Valérie; Brengel-Pesce, Karen; Morfin-Sherpa, Florence; Valette, Martine; Josset, Laurence; Lina, Bruno.
EPI_ISL_414575	hCoV-19/Iran/113-1/2020	Asia / Iran / Qom	2020-02-19	Pasteur Institute of Iran	Pasteur Institute of Iran	Arash Arashkia, Kayhan Azadmanesh, Mohammad Hassan Pouriayevali, Tahmineh Jalali, Zahra Ahmadi, Mohammad Sadegh Shams Nosrati, Ali Maleki, Zabihollah Shoja, Sanam Azad-Mazjiri, Neda Amin, Mehdi Rohani, Saber Esmaeili, Ahmad Ghasemi, Amir Hesam Nemati, Ahmad Mahmoudi, Zahra Fereydouni, Mahsa Tavakolirad, Tahereh Mohammadi, Sahar Khakifirouz, Mehdi Fazlalipour, Maryam Rostamtabar, Arezoo Parikhani,…
EPI_ISL_416752	hCoV-19/France/Clermont-Ferrand_650/2020	Europe / France / ARA	2020-03-04	CHU Gabriel Montpied	CNR Virus des Infections Respiratoires - France SUD	Bal, Antonin; Destras, Gregory; Gaymard, Alexandre; Bouscambert-Duchamp, Maude; Cheynet, Valérie; Brengel-Pesce, Karen; Morfin-Sherpa, Florence; Valette, Martine; Josset, Laurence; Lina, Bruno.
EPI_ISL_416757	hCoV-19/France/Bourg-en-Bresse_06678/2020	Europe / France / ARA	2020-03-07	Centre Hospitalier de Bourg en Bresse	CNR Virus des Infections Respiratoires - France SUD	Bal, Antonin; Destras, Gregory; Gaymard, Alexandre; Bouscambert-Duchamp, Maude; Cheynet, Valérie; Brengel-Pesce, Karen; Morfin-Sherpa, Florence; Valette, Martine; Josset, Laurence; Lina, Bruno.
EPI_ISL_414578	hCoV-19/Chile/Talca-2/2020	South America / Chile / Talca	2020-03-04	Hospital de Talca, Chile	Instituto de Salud Publica de Chile	Andrés E. Castillo, Bárbara Parra, Paz Tapia, Alejandra Acevedo, Jaime Lagos, Winston Andrade, Loredana Arata, Gabriel Leal, Gisselle Barra, Carolina Tambley, Javier Tognarelli, Patricia Bustos, Soledad Ulloa, Rodrigo Fasce, Jorge Fernández.
EPI_ISL_416758	hCoV-19/France/Lyon_0693/2020	Europe / France / ARA	2020-03-08	Institut des Agents Infectieux (IAI) Hospices Civils de Lyon	CNR Virus des Infections Respiratoires - France SUD	Bal, Antonin; Destras, Gregory; Gaymard, Alexandre; Bouscambert-Duchamp, Maude; Cheynet, Valérie; Brengel-Pesce, Karen; Morfin-Sherpa, Florence; Valette, Martine; Josset, Laurence; Lina, Bruno.
EPI_ISL_414577	hCoV-19/Chile/Talca-1/2020	South America / Chile / Talca	2020-03-02	Hospital de Talca, Chile	Instituto de Salud Publica de Chile	Andrés E. Castillo, Bárbara Parra, Paz Tapia, Alejandra Acevedo, Jaime Lagos, Winston Andrade, Loredana Arata, Gabriel Leal, Gisselle Barra, Carolina Tambley, Javier Tognarelli, Patricia Bustos, Soledad Ulloa, Rodrigo Fasce, Jorge Fernández.
EPI_ISL_416756	hCoV-19/France/Lyon_06531/2020	Europe / France / ARA	2020-03-06	Institut des Agents Infectieux (IAI) Hospices Civils de Lyon	CNR Virus des Infections Respiratoires - France SUD	Bal, Antonin; Destras, Gregory; Gaymard, Alexandre; Bouscambert-Duchamp, Maude; Cheynet, Valérie; Brengel-Pesce, Karen; Morfin-Sherpa, Florence; Valette, Martine; Josset, Laurence; Lina, Bruno.
EPI_ISL_414579	hCoV-19/Chile/Santiago-1/2020	South America / Chile / Santiago	2020-03-03	Clinica Alemana de Santiago, Chile	Instituto de Salud Publica de Chile	Andrés E. Castillo, Bárbara Parra, Paz Tapia, Alejandra Acevedo, Jaime Lagos, Winston Andrade, Loredana Arata, Gabriel Leal, Gisselle Barra, Carolina Tambley, Javier Tognarelli, Patricia Bustos, Soledad Ulloa, Rodrigo Fasce, Jorge Fernández.
EPI_ISL_416748	hCoV-19/France/Lyon_508/2020	Europe / France / ARA	2020-03-04	Institut des Agents Infectieux (IAI) Hospices Civils de Lyon	CNR Virus des Infections Respiratoires - France SUD	Bal, Antonin; Destras, Gregory; Gaymard, Alexandre; Bouscambert-Duchamp, Maude; Cheynet, Valérie; Brengel-Pesce, Karen; Morfin-Sherpa, Florence; Valette, Martine; Josset, Laurence; Lina, Bruno.
EPI_ISL_416749	hCoV-19/France/Valence_532/2020	Europe / France / ARA	2020-03-04	Centre Hospitalier de Valence	CNR Virus des Infections Respiratoires - France SUD	Bal, Antonin; Destras, Gregory; Gaymard, Alexandre; Bouscambert-Duchamp, Maude; Cheynet, Valérie; Brengel-Pesce, Karen; Morfin-Sherpa, Florence; Valette, Martine; Josset, Laurence; Lina, Bruno.
EPI_ISL_411066	hCoV-19/Fujian/13/2020	Asia / China / Fujian	2020-01-22	Fujian Center for Disease Control and Prevention	Fujian Center for Disease Control and Prevention	Chen Wei, Zhang Yanhua, He Wenxiang, Weng Yuwei
EPI_ISL_411060	hCoV-19/Fujian/8/2020	Asia / China / Fujian	2020-01-21	Fujian Center for Disease Control and Prevention	Fujian Center for Disease Control and Prevention	Chen Wei, Zhang Yanhua, He Wenxiang, Weng Yuwei
EPI_ISL_414561	hCoV-19/Netherlands/ZuidHolland_19/2020	Europe / Netherlands / Zuid Holland	2020-03-05	Dutch COVID-19 response team	Erasmus Medical Center	David Nieuwenhuijse, Bas Oude Munnink, Reina Sikkema, Claudia Schapendonk, Irina Chestakova, Anne van der Linden, Mark Pronk, Pascal Lexmond, Corien Swaan, Manon Haverkate, Madelief Mollers, Mart Stein, Sandra Kengne Kamga Mobou, Jeroen van Kampen, Jolanda Voermans, Aura Timen, Corine GeurtsvanKessel, Annemiek van der Eijk, Richard Molenkamp, Marion Koopmans, on behalf of the Dutch national COVID…
EPI_ISL_414560	hCoV-19/Netherlands/ZuidHolland_18/2020	Europe / Netherlands / Zuid Holland	2020-03-03	Dutch COVID-19 response team	Erasmus Medical Center	David Nieuwenhuijse, Bas Oude Munnink, Reina Sikkema, Claudia Schapendonk, Irina Chestakova, Anne van der Linden, Mark Pronk, Pascal Lexmond, Corien Swaan, Manon Haverkate, Madelief Mollers, Mart Stein, Sandra Kengne Kamga Mobou, Jeroen van Kampen, Jolanda Voermans, Aura Timen, Corine GeurtsvanKessel, Annemiek van der Eijk, Richard Molenkamp, Marion Koopmans, on behalf of the Dutch national COVID…
EPI_ISL_414563	hCoV-19/Netherlands/ZuidHolland_21/2020	Europe / Netherlands / Zuid Holland	2020-03-03	Dutch COVID-19 response team	Erasmus Medical Center	David Nieuwenhuijse, Bas Oude Munnink, Reina Sikkema, Claudia Schapendonk, Irina Chestakova, Anne van der Linden, Mark Pronk, Pascal Lexmond, Corien Swaan, Manon Haverkate, Madelief Mollers, Mart Stein, Sandra Kengne Kamga Mobou, Jeroen van Kampen, Jolanda Voermans, Aura Timen, Corine GeurtsvanKessel, Annemiek van der Eijk, Richard Molenkamp, Marion Koopmans, on behalf of the Dutch national COVID…
EPI_ISL_416742	hCoV-19/Czech Republic/ChVir1630/2020	Europe / Czech Republic / Prague	2020-02	NRL for Influenza, Centrum Epidemiology and Microbiology of National Institute of Public Health, Czech Republic	Charite Universitaetsmedizin Berlin, Institute of Virology	Victor M Corman, Julia Schneider, Jörn Beheim-Schwarzbach, Talitha Veith, Barbara Muehlemann, Terry Jones, Akexander Nagy, Jaromira Vecerova, Dusan Trnka, Ludmila Novakova, Helena Jirincova, Christian Drosten
EPI_ISL_414562	hCoV-19/Netherlands/ZuidHolland_20/2020	Europe / Netherlands / Zuid Holland	2020-03-03	Dutch COVID-19 response team	Erasmus Medical Center	David Nieuwenhuijse, Bas Oude Munnink, Reina Sikkema, Claudia Schapendonk, Irina Chestakova, Anne van der Linden, Mark Pronk, Pascal Lexmond, Corien Swaan, Manon Haverkate, Madelief Mollers, Mart Stein, Sandra Kengne Kamga Mobou, Jeroen van Kampen, Jolanda Voermans, Aura Timen, Corine GeurtsvanKessel, Annemiek van der Eijk, Richard Molenkamp, Marion Koopmans, on behalf of the Dutch national COVID…
EPI_ISL_416743	hCoV-19/Czech Republic/ChVir1912/2020	Europe / Czech Republic / Prague	2020-03	NRL for Influenza, Centrum Epidemiology and Microbiology of National Institute of Public Health, Czech Republic	Charite Universitaetsmedizin Berlin, Institute of Virology	Victor M Corman, Julia Schneider, Jörn Beheim-Schwarzbach, Talitha Veith, Barbara Muehlemann, Terry Jones, Akexander Nagy, Jaromira Vecerova, Dusan Trnka, Ludmila Novakova, Helena Jirincova, Christian Drosten
EPI_ISL_416740	hCoV-19/England/SHEF-BFD54/2020	Europe / England / South Yorkshire	2020-03-03	Virology Department, Sheffield Teaching Hospitals NHS Foundation Trust	Department of Infection, Immunity and Cardiovascular Disease, The Florey Institute, The Medical School, University of Sheffield	Thushan de Silva, Matthew Parker, Adri Angyal, Rebecca Brown, Matthew Wyles, Mehmet Yavuz, Mohammad Raza, Cariad Evans
EPI_ISL_414565	hCoV-19/Netherlands/ZuidHolland_23/2020	Europe / Netherlands / Zuid Holland	2020-03-09	Dutch COVID-19 response team	Erasmus Medical Center	David Nieuwenhuijse, Bas Oude Munnink, Reina Sikkema, Claudia Schapendonk, Irina Chestakova, Anne van der Linden, Mark Pronk, Pascal Lexmond, Corien Swaan, Manon Haverkate, Madelief Mollers, Mart Stein, Sandra Kengne Kamga Mobou, Jeroen van Kampen, Jolanda Voermans, Aura Timen, Corine GeurtsvanKessel, Annemiek van der Eijk, Richard Molenkamp, Marion Koopmans, on behalf of the Dutch national COVID…
EPI_ISL_414564	hCoV-19/Netherlands/ZuidHolland_22/2020	Europe / Netherlands / Zuid Holland	2020-03-08	Dutch COVID-19 response team	Erasmus Medical Center	David Nieuwenhuijse, Bas Oude Munnink, Reina Sikkema, Claudia Schapendonk, Irina Chestakova, Anne van der Linden, Mark Pronk, Pascal Lexmond, Corien Swaan, Manon Haverkate, Madelief Mollers, Mart Stein, Sandra Kengne Kamga Mobou, Jeroen van Kampen, Jolanda Voermans, Aura Timen, Corine GeurtsvanKessel, Annemiek van der Eijk, Richard Molenkamp, Marion Koopmans, on behalf of the Dutch national COVID…
EPI_ISL_412387	hCoV-19/Shandong/LY001/2020	Asia / China / Shandong / Linyi county	2020-01-21	Shandong Provincial Center for Disease Control and Prevention	Beijing Institute of Microbiology and Epidemiology	Xiao-Lin Jiang, Wen-Kui Sun, Xiang-Na Zhao, Yang Hang, Zeng-Qiang Kou, Lin-Yao, Li-Jun Duan, Xiao Wei, Mai-Juan Ma, Dian-Ming Kang
EPI_ISL_416741	hCoV-19/Lithuania/ChVir1632/2020	Europe / Lithuania / Vilnius	2020-02	National Public Health Surveillance Laboratory, Vilnius, Lithuania	Charite Universitaetsmedizin Berlin, Institute of Virology	Victor M Corman, Julia Schneider, Jörn Beheim-Schwarzbach, Talitha Veith, Barbara Muehlemann, Terry Jones, Ana Steponkiene, Christian Drosten
EPI_ISL_414567	hCoV-19/Hong Kong/case49_VM20002508/2020	Asia / Hong Kong	2020-02-10	Hong Kong Department of Health	School of Public Health, The University of Hong Kong	Dominic N.C. Tsang, Daniel K.W. Chu, Leo L.M. Poon, Malik Peiris
EPI_ISL_416746	hCoV-19/France/Valence_425/2020	Europe / France / ARA	2020-03-03	CNR Virus des Infections Respiratoires - France SUD	CNR Virus des Infections Respiratoires - France SUD	Bal, Antonin; Destras, Gregory; Gaymard, Alexandre; Bouscambert-Duchamp, Maude; Cheynet, Valérie; Brengel-Pesce, Karen; Morfin-Sherpa, Florence; Valette, Martine; Josset, Laurence; Lina, Bruno.
EPI_ISL_414566	hCoV-19/Netherlands/ZuidHolland_24/2020	Europe / Netherlands / Zuid Holland	2020-03-06	Dutch COVID-19 response team	Erasmus Medical Center	David Nieuwenhuijse, Bas Oude Munnink, Reina Sikkema, Claudia Schapendonk, Irina Chestakova, Anne van der Linden, Mark Pronk, Pascal Lexmond, Corien Swaan, Manon Haverkate, Madelief Mollers, Mart Stein, Sandra Kengne Kamga Mobou, Jeroen van Kampen, Jolanda Voermans, Aura Timen, Corine GeurtsvanKessel, Annemiek van der Eijk, Richard Molenkamp, Marion Koopmans, on behalf of the Dutch national COVID…
EPI_ISL_416747	hCoV-19/France/Lyon_487/2020	Europe / France / ARA	2020-03-04	Institut des Agents Infectieux (IAI) Hospices Civils de Lyon	CNR Virus des Infections Respiratoires - France SUD	Bal, Antonin; Destras, Gregory; Gaymard, Alexandre; Bouscambert-Duchamp, Maude; Cheynet, Valérie; Brengel-Pesce, Karen; Morfin-Sherpa, Florence; Valette, Martine; Josset, Laurence; Lina, Bruno.
EPI_ISL_414569	hCoV-19/Hong Kong/case52_VM20002582/2020	Asia / Hong Kong	2020-02-12	Hong Kong Department of Health	School of Public Health, The University of Hong Kong	Dominic N.C. Tsang, Daniel K.W. Chu, Leo L.M. Poon, Malik Peiris
EPI_ISL_416744	hCoV-19/Hungary/49/2020	Europe / Hungary / Baranya	2020-03-20	Virological Research Group, Szentágothai Research Centre	Bioinformatics Research Group, Szentágothai Research Centre	Péter Urbán, Endre Gábor Tóth, Gábor Kemenesi, Róbert Herczeg, Attila Gyenesei, Ferenc Jakab
EPI_ISL_414568	hCoV-19/Iran/113-2/2020	Asia / Iran / Qom	2020-02-19	Pasteur Institute of Iran	Pasteur Institute of Iran	Arash Arashkia, Kayhan Azadmanesh, Mohammad Hassan Pouriayevali, Tahmineh Jalali, Zahra Ahmadi, Mohammad Sadegh Shams Nosrati, Ali Maleki, Zabihollah Shoja, Sanam Azad-Mazjiri, Neda Amin, Mehdi Rohani, Saber Esmaeili, Ahmad Ghasemi, Amir Hesam Nemati, Ahmad Mahmoudi, Zahra Fereydouni, Mahsa Tavakolirad, Tahereh Mohammadi, Sahar Khakifirouz, Mehdi Fazlalipour, Maryam Rostamtabar, Arezoo Parikhani,…
EPI_ISL_416745	hCoV-19/France/Pollionay_1733/2020	Europe / France / ARA	2020-03-10	CNR Virus des Infections Respiratoires - France SUD	CNR Virus des Infections Respiratoires - France SUD	Bal, Antonin; Destras, Gregory; Gaymard, Alexandre; Bouscambert-Duchamp, Maude; Cheynet, Valérie; Brengel-Pesce, Karen; Morfin-Sherpa, Florence; Valette, Martine; Josset, Laurence; Lina, Bruno.
EPI_ISL_416739	hCoV-19/England/SHEF-BFD45/2020	Europe / England / South Yorkshire	2020-03-09	Virology Department, Sheffield Teaching Hospitals NHS Foundation Trust	Department of Infection, Immunity and Cardiovascular Disease, The Florey Institute, The Medical School, University of Sheffield	Thushan de Silva, Matthew Parker, Adri Angyal, Rebecca Brown, Matthew Wyles, Mehmet Yavuz, Mohammad Raza, Cariad Evans
EPI_ISL_414559	hCoV-19/Netherlands/ZuidHolland_17/2020	Europe / Netherlands / Zuid Holland	2020-03-07	Dutch COVID-19 response team	Erasmus Medical Center	David Nieuwenhuijse, Bas Oude Munnink, Reina Sikkema, Claudia Schapendonk, Irina Chestakova, Anne van der Linden, Mark Pronk, Pascal Lexmond, Corien Swaan, Manon Haverkate, Madelief Mollers, Mart Stein, Sandra Kengne Kamga Mobou, Jeroen van Kampen, Jolanda Voermans, Aura Timen, Corine GeurtsvanKessel, Annemiek van der Eijk, Richard Molenkamp, Marion Koopmans, on behalf of the Dutch national COVID…
EPI_ISL_416737	hCoV-19/England/SHEF-BFD27/2020	Europe / England / London	2020-03-03	Virology Department, Sheffield Teaching Hospitals NHS Foundation Trust	Department of Infection, Immunity and Cardiovascular Disease, The Florey Institute, The Medical School, University of Sheffield	Thushan de Silva, Matthew Parker, Adri Angyal, Rebecca Brown, Matthew Wyles, Mehmet Yavuz, Mohammad Raza, Cariad Evans
EPI_ISL_416738	hCoV-19/England/SHEF-BFD36/2020	Europe / England / Nottinghamhisre	2020-03-09	Virology Department, Sheffield Teaching Hospitals NHS Foundation Trust	Department of Infection, Immunity and Cardiovascular Disease, The Florey Institute, The Medical School, University of Sheffield	Thushan de Silva, Matthew Parker, Adri Angyal, Rebecca Brown, Matthew Wyles, Mehmet Yavuz, Mohammad Raza, Cariad Evans
EPI_ISL_402129	hCoV-19/Wuhan/WIV06/2019	Asia / China / Hubei / Wuhan	2019-12-30	Wuhan Jinyintan Hospital	Wuhan Institute of Virology, Chinese Academy of Sciences	Peng Zhou, Xing-Lou Yang, Ding-Yu Zhang, Lei Zhang, Yan Zhu, Hao-Rui Si, Zhengli Shi
EPI_ISL_414590	hCoV-19/USA/MN3-MDH3/2020	North America / USA / Minnesota	2020-03-09	Minnesota Department of Health, Public Health Laboratory	Minnesota Department of Health, Public Health Laboratory	Matt Plumb, Jake Garfin and Xiong Wang
EPI_ISL_414592	hCoV-19/USA/WA-UW23/2020	North America / USA / Washington / Tacoma	2020-03-06	UW Virology Lab	UW Virology Lab	Pavitra Roychoudhury, Hong Xie, Keith Jerome, Alexander Greninger
EPI_ISL_414591	hCoV-19/USA/WA-UW22/2020	North America / USA / Washington / Kirkland	2020-03-06	UW Virology Lab	UW Virology Lab	Pavitra Roychoudhury, Hong Xie, Keith Jerome, Alexander Greninger
EPI_ISL_414594	hCoV-19/USA/WA-UW25/2020	North America / USA / Washington / Kirkland	2020-03-05	UW Virology Lab	UW Virology Lab	Pavitra Roychoudhury, Hong Xie, Keith Jerome, Alexander Greninger
EPI_ISL_414593	hCoV-19/USA/WA-UW24/2020	North America / USA / Washington / Kirkland	2020-03-05	UW Virology Lab	UW Virology Lab	Pavitra Roychoudhury, Hong Xie, Keith Jerome, Alexander Greninger
EPI_ISL_414596	hCoV-19/USA/WA-UW27/2020	North America / USA / Washington / Kirkland	2020-03-04	UW Virology Lab	UW Virology Lab	Pavitra Roychoudhury, Hong Xie, Keith Jerome, Alexander Greninger
EPI_ISL_414595	hCoV-19/USA/WA-UW26/2020	North America / USA / Washington / Kirkland	2020-03-05	UW Virology Lab	UW Virology Lab	Pavitra Roychoudhury, Hong Xie, Keith Jerome, Alexander Greninger
EPI_ISL_414598	hCoV-19/Spain/Valencia3/2020	Europe / Spain / Comunitat Valenciana / Valencia	2020-03-05	Servicio Microbiologia, Hospital Clinico Universitario, Valencia	Sequencing and Bioinformatics Service and Molecular Epidemiology Research Group. FISABIO-Public Health.	David Navarro, Maria Alma Bracho, Giuseppe D'Auria, Griselda De Marco, Neris Garcia-Gonzalez, Fernando Gonzalez-Candelas
EPI_ISL_414597	hCoV-19/USA/WA-UW28/2020	North America / USA / Washington / Kirkland	2020-03-04	UW Virology Lab	UW Virology Lab	Pavitra Roychoudhury, Hong Xie, Keith Jerome, Alexander Greninger
EPI_ISL_414599	hCoV-19/Italy/MBS-Cagliari-1/2020	Europe / Italy / Cagliari	2020-03	unknown	Department of Surgical Sciences	Scano,A., Fais,S., Loddo,M., Palmieri,G., Scioscia,R., DelRio,N.M.C., Coghe,F. and Orru,G.
EPI_ISL_406970	hCoV-19/Hangzhou/HZ-1/2020	Asia / China / Zhejiang / Hangzhou	2020-01-20	Hangzhou Center for Disease and Control Microbiology Lab	Hangzhou Center for Disease and Control Microbiology Lab	Yu Hua, Wang Haoqiu, Li Jun, Yu Xinfeng
EPI_ISL_402130	hCoV-19/Wuhan/WIV07/2019	Asia / China / Hubei / Wuhan	2019-12-30	Wuhan Jinyintan Hospital	Wuhan Institute of Virology, Chinese Academy of Sciences	Peng Zhou, Xing-Lou Yang, Ding-Yu Zhang, Lei Zhang, Yan Zhu, Hao-Rui Si, Zhengli Shi
EPI_ISL_402131	hCoV-19/bat/Yunnan/RaTG13/2013	Asia / China / Yunnan / Pu'er	2013-07-24	Wuhan Institute of Virology, Chinese Academy of Sciences	Wuhan Institute of Virology, Chinese Academy of Sciences	Yan Zhu, Ping Yu, Bei Li, Ben Hu, Hao-Rui Si, Xing-Lou Yang, Peng Zhou, Zheng-Li Shi
EPI_ISL_402132	hCoV-19/Wuhan/HBCDC-HB-01/2019	Asia / China / Hubei / Wuhan	2019-12-30	Wuhan Jinyintan Hospital	Hubei Provincial Center for Disease Control and Prevention	Bin Fang, Xiang Li, Xiao Yu, Linlin Liu, Bo Yang, Faxian Zhan, Guojun Ye, Xixiang Huo, Junqiang Xu, Bo Yu, Kun Cai, Jing Li, Yongzhong Jiang.
EPI_ISL_406973	hCoV-19/Singapore/1/2020	Asia / Singapore	2020-01-23	Singapore General Hospital	National Public Health Laboratory	Mak, TM; Octavia S; Chavatte JM; Zhou, ZY; Cui, L; Lin, RTP
EPI_ISL_402119	hCoV-19/Wuhan/IVDC-HB-01/2019	Asia / China / Hubei / Wuhan	2019-12-30	National Institute for Viral Disease Control and Prevention, China CDC	National Institute for Viral Disease Control and Prevention, China CDC	Wenjie Tan，Xiang Zhao，Wenling Wang，Xuejun Ma，Yongzhong Jiang，Roujian Lu, Ji Wang, Weimin Zhou，Peihua Niu，Peipei Liu，Faxian Zhan，Weifeng Shi，Baoying Huang，Jun Liu，Li Zhao，Yao Meng，Xiaozhou He，Fei Ye，Na Zhu，Yang Li，Jing Chen，Wenbo Xu，George F. Gao，Guizhen Wu
EPI_ISL_406959	hCoV-19/Italy/INMI1/2020	Europe / Italy / Rome	2020-01	unknown	Virology Laboratory, INMI L. Spallanzani	Capobianchi,M.R., Carletti,F., Lalle,E., Bordi,L., Marsella,P., Colavita,F., Matusali,G., Nicastri,E., Ippolito,G. and Castilletti,C.
EPI_ISL_414580	hCoV-19/Chile/Santiago-2/2020	South America / Chile / Santiago	2020-03-05	Clinica Santa Maria, Santiago, Chile	Instituto de Salud Publica de Chile	Andrés E. Castillo, Bárbara Parra, Paz Tapia, Alejandra Acevedo, Jaime Lagos, Winston Andrade, Loredana Arata, Gabriel Leal, Gisselle Barra, Carolina Tambley, Javier Tognarelli, Patricia Bustos, Soledad Ulloa, Rodrigo Fasce, Jorge Fernández.
EPI_ISL_414585	hCoV-19/Ireland/Limerick-19933/2020	Europe / Ireland / Limerick	2020-03-03	UCD National Virus Reference Laboratory	UCD National Virus Reference Laboratory	Michael Carr, Gabriel Gonzalez, Jonathan Dean, Suzie Coughlan, Alison Murphy, Kevin Byrne, Ken Wolfe, Jeff Connell, Brendan Loftus, Cillian F De Gascun
EPI_ISL_414584	hCoV-19/Ireland/Dublin-19072/2020	Europe / Ireland / Dublin	2020-03-02	UCD National Virus Reference Laboratory	UCD National Virus Reference Laboratory	Michael Carr, Gabriel Gonzalez, Jonathan Dean, Suzie Coughlan, Alison Murphy, Kevin Byrne, Ken Wolfe, Jeff Connell, Brendan Loftus, Cillian F De Gascun
EPI_ISL_414587	hCoV-19/Ireland/Limerick-19935/2020	Europe / Ireland / Limerick	2020-03-03	UCD National Virus Reference Laboratory	UCD National Virus Reference Laboratory	Michael Carr, Gabriel Gonzalez, Jonathan Dean, Suzie Coughlan, Alison Murphy, Kevin Byrne, Ken Wolfe, Jeff Connell, Brendan Loftus, Cillian F De Gascun
EPI_ISL_414586	hCoV-19/Ireland/Limerick-19934/2020	Europe / Ireland / Limerick	2020-03-03	UCD National Virus Reference Laboratory	UCD National Virus Reference Laboratory	Michael Carr, Gabriel Gonzalez, Jonathan Dean, Suzie Coughlan, Alison Murphy, Kevin Byrne, Ken Wolfe, Jeff Connell, Brendan Loftus, Cillian F De Gascun
EPI_ISL_414589	hCoV-19/USA/MN2-MDH2/2020	North America / USA / Minnesota	2020-03-07	Minnesota Department of Health, Public Health Laboratory	Minnesota Department of Health, Public Health Laboratory	Matt Plumb, Jake Garfin and Xiong Wang
EPI_ISL_414588	hCoV-19/USA/MN1-MDH1/2020	North America / USA / Minnesota	2020-03-05	Minnesota Department of Health, Public Health Laboratory	Minnesota Department of Health, Public Health Laboratory	Matt Plumb, Jake Garfin and Xiong Wang
EPI_ISL_415435	hCoV-19/Wales/PHW06/2020	Europe / United Kingdom / Wales	2020-03-06	Wales Specialist Virology Centre	Public Health Wales Microbiology Cardiff	Catherine Moore, Joanne Watkins, Sally Corden, Tom Connor
EPI_ISL_406960	hCoV-19/Italy/INMI2/2020	Europe / Italy / Rome	2020-01	unknown	Virology Laboratory, INMI L. Spallanzani	Capobianchi,M.R., Lalle,E., Carletti,F., Bordi,L., Marsella,P., Colavita,F., Matusali,G., Nicastri,E., Ippolito,G. and Castilletti,C.
EPI_ISL_402120	hCoV-19/Wuhan/IVDC-HB-04/2020	Asia / China / Hubei / Wuhan	2020-01-01	National Institute for Viral Disease Control and Prevention, China CDC	National Institute for Viral Disease Control and Prevention, China CDC	Wenjie Tan，Xiang Zhao，Wenling Wang，Xuejun Ma，Yongzhong Jiang，Roujian Lu，Ji Wang，Weimin Zhou，Peihua Niu，Peipei Liu，Faxian Zhan，Weifeng Shi，Baoying Huang，Jun Liu，Li Zhao，Yao Meng，Xiaozhou He，Fei Ye，Na Zhu，Yang Li，Jing Chen，Wenbo Xu，George F. Gao，Guizhen Wu
EPI_ISL_402123	hCoV-19/Wuhan/IPBCAMS-WH-01/2019	Asia / China / Hubei / Wuhan	2019-12-24	Institute of Pathogen Biology, Chinese Academy of Medical Sciences & Peking Union Medical College	Institute of Pathogen Biology, Chinese Academy of Medical Sciences & Peking Union Medical College	Lili Ren, Jianwei Wang, Qi Jin, Zichun Xiang, Zhiqiang Wu, Chao Wu, Yiwei Liu
EPI_ISL_402124	hCoV-19/Wuhan/WIV04/2019	Asia / China / Hubei / Wuhan	2019-12-30	Wuhan Jinyintan Hospital	Wuhan Institute of Virology, Chinese Academy of Sciences	Peng Zhou, Xing-Lou Yang, Ding-Yu Zhang, Lei Zhang, Yan Zhu, Hao-Rui Si, Zhengli Shi
EPI_ISL_402121	hCoV-19/Wuhan/IVDC-HB-05/2019	Asia / China / Hubei / Wuhan	2019-12-30	National Institute for Viral Disease Control and Prevention, China CDC	National Institute for Viral Disease Control and Prevention, China CDC	Wenjie Tan，Xuejun Ma，Xiang Zhao，Wenling Wang，Yongzhong Jiang，Roujian Lu，Ji Wang，Peihua Niu, Weimin Zhou, Faxian Zhan，Weifeng Shi，Baoying Huang，Jun Liu，Li Zhao，Yao Meng，Fei Ye，Na Zhu, Xiaozhou He，Peipei Liu, Yang Li，Jing Chen，Wenbo Xu，George F. Gao，Guizhen Wu
EPI_ISL_402127	hCoV-19/Wuhan/WIV02/2019	Asia / China / Hubei / Wuhan	2019-12-30	Wuhan Jinyintan Hospital	Wuhan Institute of Virology, Chinese Academy of Sciences	Peng Zhou, Xing-Lou Yang, Ding-Yu Zhang, Lei Zhang, Yan Zhu, Hao-Rui Si, Zhengli Shi
EPI_ISL_402128	hCoV-19/Wuhan/WIV05/2019	Asia / China / Hubei / Wuhan	2019-12-30	Wuhan Jinyintan Hospital	Wuhan Institute of Virology, Chinese Academy of Sciences	Peng Zhou, Xing-Lou Yang, Ding-Yu Zhang, Lei Zhang, Yan Zhu, Hao-Rui Si, Zhengli Shi
EPI_ISL_402125	hCoV-19/Wuhan-Hu-1/2019	Asia / China	2019-12-31	unknown	National Institute for Communicable Disease Control and Prevention (ICDC) Chinese Center for Disease Control and Prevention (China CDC)	Zhang,Y.-Z., Wu,F., Chen,Y.-M., Pei,Y.-Y., Xu,L., Wang,W., Zhao,S., Yu,B., Hu,Y., Tao,Z.-W., Song,Z.-G., Tian,J.-H., Zhang,Y.-L., Liu,Y., Zheng,J.-J., Dai,F.-H., Wang,Q.-M., She,J.-L. and Zhu,T.-Y.
EPI_ISL_402126	hCoV-19/Kanagawa/1/2020	Asia / Japan / Kanagawa	2020-01-14	Dept. of Virology III, National Institute of Infectious Diseases	Dept. of Virology III, National Institute of Infectious Diseases	Naganori Nao, Kazuya Shirato, Shutoku Matsuyama, Makoto Takeda
EPI_ISL_415461	hCoV-19/Netherlands/Gelderland_1/2020	Europe / Netherlands / Gelderland	2020-03-10	Dutch COVID-19 response team	Erasmus Medical Center	David Nieuwenhuijse, Bas Oude Munnink, Reina Sikkema, Claudia Schapendonk, Irina Chestakova, Anne van der Linden, Mark Pronk, Pascal Lexmond, Corien Swaan, Manon Haverkate, Madelief Mollers, Mart Stein, Sandra Kengne Kamga Mobou, Jeroen van Kampen, Jolanda Voermans, Aura Timen, Corine GeurtsvanKessel, Annemiek van der Eijk, Richard Molenkamp, Marion Koopmans, on behalf of the Dutch national COVID…
EPI_ISL_415460	hCoV-19/Netherlands/Flevoland_1/2020	Europe / Netherlands / Flevoland	2020-03-09	Dutch COVID-19 response team	Erasmus Medical Center	David Nieuwenhuijse, Bas Oude Munnink, Reina Sikkema, Claudia Schapendonk, Irina Chestakova, Anne van der Linden, Mark Pronk, Pascal Lexmond, Corien Swaan, Manon Haverkate, Madelief Mollers, Mart Stein, Sandra Kengne Kamga Mobou, Jeroen van Kampen, Jolanda Voermans, Aura Timen, Corine GeurtsvanKessel, Annemiek van der Eijk, Richard Molenkamp, Marion Koopmans, on behalf of the Dutch national COVID…
EPI_ISL_415463	hCoV-19/Netherlands/Gelderland_3/2020	Europe / Netherlands / Gelderland	2020-03-09	Dutch COVID-19 response team	Erasmus Medical Center	David Nieuwenhuijse, Bas Oude Munnink, Reina Sikkema, Claudia Schapendonk, Irina Chestakova, Anne van der Linden, Mark Pronk, Pascal Lexmond, Corien Swaan, Manon Haverkate, Madelief Mollers, Mart Stein, Sandra Kengne Kamga Mobou, Jeroen van Kampen, Jolanda Voermans, Aura Timen, Corine GeurtsvanKessel, Annemiek van der Eijk, Richard Molenkamp, Marion Koopmans, on behalf of the Dutch national COVID…
EPI_ISL_415462	hCoV-19/Netherlands/Gelderland_2/2020	Europe / Netherlands / Gelderland	2020-03-09	Dutch COVID-19 response team	Erasmus Medical Center	David Nieuwenhuijse, Bas Oude Munnink, Reina Sikkema, Claudia Schapendonk, Irina Chestakova, Anne van der Linden, Mark Pronk, Pascal Lexmond, Corien Swaan, Manon Haverkate, Madelief Mollers, Mart Stein, Sandra Kengne Kamga Mobou, Jeroen van Kampen, Jolanda Voermans, Aura Timen, Corine GeurtsvanKessel, Annemiek van der Eijk, Richard Molenkamp, Marion Koopmans, on behalf of the Dutch national COVID…
EPI_ISL_415465	hCoV-19/Netherlands/NA_1/2020	Europe / Netherlands	2020-03-10	Dutch COVID-19 response team	Erasmus Medical Center	David Nieuwenhuijse, Bas Oude Munnink, Reina Sikkema, Claudia Schapendonk, Irina Chestakova, Anne van der Linden, Mark Pronk, Pascal Lexmond, Corien Swaan, Manon Haverkate, Madelief Mollers, Mart Stein, Sandra Kengne Kamga Mobou, Jeroen van Kampen, Jolanda Voermans, Aura Timen, Corine GeurtsvanKessel, Annemiek van der Eijk, Richard Molenkamp, Marion Koopmans, on behalf of the Dutch national COVID…
EPI_ISL_415464	hCoV-19/Netherlands/Limburg_7/2020	Europe / Netherlands / Limburg	2020	Dutch COVID-19 response team	Erasmus Medical Center	David Nieuwenhuijse, Bas Oude Munnink, Reina Sikkema, Claudia Schapendonk, Irina Chestakova, Anne van der Linden, Mark Pronk, Pascal Lexmond, Corien Swaan, Manon Haverkate, Madelief Mollers, Mart Stein, Sandra Kengne Kamga Mobou, Jeroen van Kampen, Jolanda Voermans, Aura Timen, Corine GeurtsvanKessel, Annemiek van der Eijk, Richard Molenkamp, Marion Koopmans, on behalf of the Dutch national COVID…
EPI_ISL_416314	hCoV-19/Hong Kong/CUHK1/2020	Asia / Hong Kong	2020-02-07	Department of Microbiology, Faculty of Medicine, The Chinese University of Hong Kong, Hong Kong SAR, China	Department of Microbiology, Faculty of Medicine, Chinese University of Hong Kong, Hong Kong SAR, China	Zigui Chen, Paul KS Chan
EPI_ISL_415467	hCoV-19/Netherlands/NA_11/2020	Europe / Netherlands	2020-03-10	Dutch COVID-19 response team	Erasmus Medical Center	David Nieuwenhuijse, Bas Oude Munnink, Reina Sikkema, Claudia Schapendonk, Irina Chestakova, Anne van der Linden, Mark Pronk, Pascal Lexmond, Corien Swaan, Manon Haverkate, Madelief Mollers, Mart Stein, Sandra Kengne Kamga Mobou, Jeroen van Kampen, Jolanda Voermans, Aura Timen, Corine GeurtsvanKessel, Annemiek van der Eijk, Richard Molenkamp, Marion Koopmans, on behalf of the Dutch national COVID…
EPI_ISL_415466	hCoV-19/Netherlands/NA_10/2020	Europe / Netherlands	2020-03-09	Dutch COVID-19 response team	Erasmus Medical Center	David Nieuwenhuijse, Bas Oude Munnink, Reina Sikkema, Claudia Schapendonk, Irina Chestakova, Anne van der Linden, Mark Pronk, Pascal Lexmond, Corien Swaan, Manon Haverkate, Madelief Mollers, Mart Stein, Sandra Kengne Kamga Mobou, Jeroen van Kampen, Jolanda Voermans, Aura Timen, Corine GeurtsvanKessel, Annemiek van der Eijk, Richard Molenkamp, Marion Koopmans, on behalf of the Dutch national COVID…
EPI_ISL_415469	hCoV-19/Netherlands/NA_13/2020	Europe / Netherlands	2020-03-10	Dutch COVID-19 response team	Erasmus Medical Center	David Nieuwenhuijse, Bas Oude Munnink, Reina Sikkema, Claudia Schapendonk, Irina Chestakova, Anne van der Linden, Mark Pronk, Pascal Lexmond, Corien Swaan, Manon Haverkate, Madelief Mollers, Mart Stein, Sandra Kengne Kamga Mobou, Jeroen van Kampen, Jolanda Voermans, Aura Timen, Corine GeurtsvanKessel, Annemiek van der Eijk, Richard Molenkamp, Marion Koopmans, on behalf of the Dutch national COVID…
EPI_ISL_416317	hCoV-19/Shanghai/SH0003/2020	Asia / China / Shanghai	2020-01-25	Shanghai Public Health Clinical Center, Shanghai Medical College, Fudan University	National Research Center for Translational Medicine (Shanghai), Ruijin Hospital affiliated to Shanghai Jiao Tong University School of Medicine & Shanghai Public Health Clinical Center	Shengyue Wang, Xiaonan Zhang, Gang Lu, Yun Tan, Yun Ling, Hongzhou Lu, Saijuan Chen
EPI_ISL_415468	hCoV-19/Netherlands/NA_12/2020	Europe / Netherlands	2020-03-10	Dutch COVID-19 response team	Erasmus Medical Center	David Nieuwenhuijse, Bas Oude Munnink, Reina Sikkema, Claudia Schapendonk, Irina Chestakova, Anne van der Linden, Mark Pronk, Pascal Lexmond, Corien Swaan, Manon Haverkate, Madelief Mollers, Mart Stein, Sandra Kengne Kamga Mobou, Jeroen van Kampen, Jolanda Voermans, Aura Timen, Corine GeurtsvanKessel, Annemiek van der Eijk, Richard Molenkamp, Marion Koopmans, on behalf of the Dutch national COVID…
EPI_ISL_416318	hCoV-19/Shanghai/SH0004/2020	Asia / China / Shanghai	2020-01-28	Shanghai Public Health Clinical Center, Shanghai Medical College, Fudan University	National Research Center for Translational Medicine (Shanghai), Ruijin Hospital affiliated to Shanghai Jiao Tong University School of Medicine & Shanghai Public Health Clinical Center	Shengyue Wang, Xiaonan Zhang, Gang Lu, Yun Tan, Yun Ling, Hongzhou Lu, Saijuan Chen
EPI_ISL_416315	hCoV-19/Hong Kong/CUHK2/2020	Asia / Hong Kong	2020-02-19	Department of Microbiology, Faculty of Medicine, The Chinese University of Hong Kong, Hong Kong SAR, China	Department of Microbiology, Faculty of Medicine, Chinese University of Hong Kong, Hong Kong SAR, China	Zigui Chen, Paul KS Chan
EPI_ISL_416316	hCoV-19/Shanghai/SH0002/2020	Asia / China / Shanghai	2020-01-25	Shanghai Public Health Clinical Center, Shanghai Medical College, Fudan University	National Research Center for Translational Medicine (Shanghai), Ruijin Hospital affiliated to Shanghai Jiao Tong University School of Medicine & Shanghai Public Health Clinical Center	Shengyue Wang, Xiaonan Zhang, Gang Lu, Yun Tan, Yun Ling, Hongzhou Lu, Saijuan Chen
EPI_ISL_415454	hCoV-19/Switzerland/GE1422/2020	Europe / Switzerland	2020-02-28	Hôpitaux universitaires de Genève Laboratoire de Virologie	Hôpitaux universitaires de Genève Laboratoire de Virologie	Laubscher F.
EPI_ISL_415453	hCoV-19/Wales/PHW10/2020	Europe / United Kingdom / Wales / Cardiff	2020-03-10	Wales Specialist Virology Centre	Public Health Wales Microbiology Cardiff	Catherine Moore, Joanne Watkins, Sally Corden, Tom Connor
EPI_ISL_415456	hCoV-19/Switzerland/BE6651/2020	Europe / Switzerland	2020-02-29	Hôpitaux universitaires de Genève Laboratoire de Virologie	Hôpitaux universitaires de Genève Laboratoire de Virologie	Laubscher F.
EPI_ISL_415455	hCoV-19/Switzerland/GE0199/2020	Europe / Switzerland	2020-02-28	Hôpitaux universitaires de Genève Laboratoire de Virologie	Hôpitaux universitaires de Genève Laboratoire de Virologie	Laubscher F.
EPI_ISL_415458	hCoV-19/Switzerland/GE8102/2020	Europe / Switzerland	2020-03-01	Hôpitaux universitaires de Genève Laboratoire de Virologie	Hôpitaux universitaires de Genève Laboratoire de Virologie	Laubscher F.
EPI_ISL_415457	hCoV-19/Switzerland/AG7120/2020	Europe / Switzerland	2020-02-29	Hôpitaux universitaires de Genève Laboratoire de Virologie	Hôpitaux universitaires de Genève Laboratoire de Virologie	Laubscher F.
EPI_ISL_415459	hCoV-19/Switzerland/VD0503/2020	Europe / Switzerland / Genève	2020-02-29	Hôpitaux universitaires de Genève Laboratoire de Virologie	Hôpitaux universitaires de Genève Laboratoire de Virologie	Laubscher F.
EPI_ISL_413620	hCoV-19/USA/CruiseA-15/2020	North America / USA	2020-02-18	unknown	Pathogen Discovery, Respiratory Viruses Branch, Division of Viral Diseases, Centers for Dieases Control and Prevention	Clinton R. Paden, Ying Tao, Krista Queen, Anna Uehara, Jing Zhang, Yan Li, Haibin Wang, Shifaq Kamili, Xiaoyan Lu, Brian Lynch, Senthil Kumar K. Sakthivel, Brett L. Whitaker, Lijuan Wang, Janna' R. Murray, Jasmine Padilla, Justin Lee, Susan I. Gerber, Stephen Lindstrom, Suxiang Tong
EPI_ISL_413621	hCoV-19/USA/CruiseA-16/2020	North America / USA	2020-02-18	unknown	Pathogen Discovery, Respiratory Viruses Branch, Division of Viral Diseases, Centers for Dieases Control and Prevention	Clinton R. Paden, Ying Tao, Krista Queen, Anna Uehara, Jing Zhang, Yan Li, Haibin Wang, Shifaq Kamili, Xiaoyan Lu, Brian Lynch, Senthil Kumar K. Sakthivel, Brett L. Whitaker, Lijuan Wang, Janna' R. Murray, Jasmine Padilla, Justin Lee, Susan I. Gerber, Stephen Lindstrom, Suxiang Tong
EPI_ISL_413622	hCoV-19/USA/CruiseA-17/2020	North America / USA	2020-02-24	unknown	Pathogen Discovery, Respiratory Viruses Branch, Division of Viral Diseases, Centers for Dieases Control and Prevention	Clinton R. Paden, Ying Tao, Krista Queen, Anna Uehara, Jing Zhang, Yan Li, Haibin Wang, Shifaq Kamili, Xiaoyan Lu, Brian Lynch, Senthil Kumar K. Sakthivel, Brett L. Whitaker, Lijuan Wang, Janna' R. Murray, Jasmine Padilla, Justin Lee, Susan I. Gerber, Stephen Lindstrom, Suxiang Tong
EPI_ISL_413623	hCoV-19/USA/CruiseA-18/2020	North America / USA	2020-02-24	unknown	Pathogen Discovery, Respiratory Viruses Branch, Division of Viral Diseases, Centers for Dieases Control and Prevention	Clinton R. Paden, Ying Tao, Krista Queen, Anna Uehara, Jing Zhang, Yan Li, Haibin Wang, Shifaq Kamili, Xiaoyan Lu, Brian Lynch, Senthil Kumar K. Sakthivel, Brett L. Whitaker, Lijuan Wang, Janna' R. Murray, Jasmine Padilla, Justin Lee, Susan I. Gerber, Stephen Lindstrom, Suxiang Tong
EPI_ISL_414945	hCoV-19/Iran/Qom-257045/2020	Asia / Iran / Qom	2020-02-15	Iran National Influenza Center	Iran National Influenza Center	Nazanin Zahra Shafiei Jandaghi, Jila Yavarian,Kaveh Sadeghi, Vahid Salimi, Simin Abbasi, Saeedeh Mahfozi and Talat Mokhtari Azad
EPI_ISL_413613	hCoV-19/USA/CruiseA-8/2020	North America / USA	2020-02-17	unknown	Pathogen Discovery, Respiratory Viruses Branch, Division of Viral Diseases, Centers for Dieases Control and Prevention	Ying Tao, Clinton R. Paden, Krista Queen, Anna Uehara, Jing Zhang, Yan Li, Haibin Wang, Shifaq Kamili, Xiaoyan Lu, Brian Lynch, Senthil Kumar K. Sakthivel, Brett L. Whitaker, Lijuan Wang, Janna' R. Murray, Jasmine Padilla, Justin Lee, Susan I. Gerber, Stephen Lindstrom, Suxiang Tong
EPI_ISL_413614	hCoV-19/USA/CruiseA-9/2020	North America / USA	2020-02-17	unknown	Pathogen Discovery, Respiratory Viruses Branch, Division of Viral Diseases, Centers for Dieases Control and Prevention	Ying Tao, Clinton R. Paden, Krista Queen, Anna Uehara, Jing Zhang, Yan Li, Haibin Wang, Shifaq Kamili, Xiaoyan Lu, Brian Lynch, Senthil Kumar K. Sakthivel, Brett L. Whitaker, Lijuan Wang, Janna' R. Murray, Jasmine Padilla, Justin Lee, Susan I. Gerber, Stephen Lindstrom, Suxiang Tong
EPI_ISL_413615	hCoV-19/USA/CruiseA-10/2020	North America / USA	2020-02-17	unknown	Pathogen Discovery, Respiratory Viruses Branch, Division of Viral Diseases, Centers for Dieases Control and Prevention	Ying Tao, Clinton R. Paden, Krista Queen, Anna Uehara, Jing Zhang, Yan Li, Haibin Wang, Shifaq Kamili, Xiaoyan Lu, Brian Lynch, Senthil Kumar K. Sakthivel, Brett L. Whitaker, Lijuan Wang, Janna' R. Murray, Jasmine Padilla, Justin Lee, Susan I. Gerber, Stephen Lindstrom, Suxiang Tong
EPI_ISL_414946	hCoV-19/Iran/Qom-257531/2020	Asia / Iran / Qom	2020-02-17	Iran National Influenza Center	Iran National Influenza Center	Jila Yavarian,Nazanin Zahra Shafiei Jandaghi,Kaveh Sadeghi, Nastaran Ghavvami, Fatemeh Ajaminejad, Fatemeh Saadatmand and Talat Mokhtari Azad
EPI_ISL_413616	hCoV-19/USA/CruiseA-11/2020	North America / USA	2020-02-17	unknown	Pathogen Discovery, Respiratory Viruses Branch, Division of Viral Diseases, Centers for Dieases Control and Prevention	Ying Tao, Clinton R. Paden, Krista Queen, Anna Uehara, Jing Zhang, Yan Li, Haibin Wang, Shifaq Kamili, Xiaoyan Lu, Brian Lynch, Senthil Kumar K. Sakthivel, Brett L. Whitaker, Lijuan Wang, Janna' R. Murray, Jasmine Padilla, Justin Lee, Susan I. Gerber, Stephen Lindstrom, Suxiang Tong
EPI_ISL_413617	hCoV-19/USA/CruiseA-12/2020	North America / USA	2020-02-20	unknown	Pathogen Discovery, Respiratory Viruses Branch, Division of Viral Diseases, Centers for Dieases Control and Prevention	Ying Tao, Clinton R. Paden, Krista Queen, Anna Uehara, Jing Zhang, Yan Li, Haibin Wang, Shifaq Kamili, Xiaoyan Lu, Brian Lynch, Senthil Kumar K. Sakthivel, Brett L. Whitaker, Lijuan Wang, Janna' R. Murray, Jasmine Padilla, Justin Lee, Susan I. Gerber, Stephen Lindstrom, Suxiang Tong
EPI_ISL_414949	hCoV-19/Northern Ireland/HSCNI01/2020	Europe / United Kingdom / Northern Ireland	2020-02-26	Regional Virus Laboratory, Belfast	Public Health Wales Microbiology Cardiff	Tanya Curran, Conall McCaughey, Catherine Moore, Joanne Watkins, Sally Corden, Tom Connor
EPI_ISL_413618	hCoV-19/USA/CruiseA-13/2020	North America / USA	2020-02-20	unknown	Pathogen Discovery, Respiratory Viruses Branch, Division of Viral Diseases, Centers for Dieases Control and Prevention	Clinton R. Paden, Ying Tao, Krista Queen, Anna Uehara, Jing Zhang, Yan Li, Haibin Wang, Shifaq Kamili, Xiaoyan Lu, Brian Lynch, Senthil Kumar K. Sakthivel, Brett L. Whitaker, Lijuan Wang, Janna' R. Murray, Jasmine Padilla, Justin Lee, Susan I. Gerber, Stephen Lindstrom, Suxiang Tong
EPI_ISL_414948	hCoV-19/Iran/Tehran-288885/2020	Asia / Iran / Tehran	2020-03-08	Iran National Influenza Center	Iran National Influenza Center	Jila Yavarian, Nazanin Zahra Shafiei Jandaghi and Talat Mokhtari Azad
EPI_ISL_413619	hCoV-19/USA/CruiseA-14/2020	North America / USA	2020-02-25	unknown	Pathogen Discovery, Respiratory Viruses Branch, Division of Viral Diseases, Centers for Dieases Control and Prevention	Clinton R. Paden, Ying Tao, Krista Queen, Anna Uehara, Jing Zhang, Yan Li, Haibin Wang, Shifaq Kamili, Xiaoyan Lu, Brian Lynch, Senthil Kumar K. Sakthivel, Brett L. Whitaker, Lijuan Wang, Janna' R. Murray, Jasmine Padilla, Justin Lee, Susan I. Gerber, Stephen Lindstrom, Suxiang Tong
EPI_ISL_414941	hCoV-19/Shandong/LY008/2020	Asia / China / Shandong	2020-01-30	Shandong Provincial Center for Disease Control and Prevention	Beijing Institute of Microbiology and Epidemiology	Xiao-Lin Jiang, Xiao-Li Zhang, Xiang-Na Zhao, Cun-Bao Li, Jie Lei, Zeng-Qiang Kou, Wen-Kui Sun, Yang Hang, Feng Gao, Sheng-Xiang Ji, Can-Fang Lin, Bo Pang, Ming-Xiao Yao, Guo-Lin Wang, Lin Yao, Li-Jun Duan, Xiao Wei, Dian-Ming Kang, Mai-Juan Ma
EPI_ISL_414940	hCoV-19/Shandong/LY007/2020	Asia / China / Shandong	2020-01-25	Shandong Provincial Center for Disease Control and Prevention	Beijing Institute of Microbiology and Epidemiology	Xiao-Lin Jiang, Xiao-Li Zhang, Xiang-Na Zhao, Cun-Bao Li, Jie Lei, Zeng-Qiang Kou, Wen-Kui Sun, Yang Hang, Feng Gao, Sheng-Xiang Ji, Can-Fang Lin, Bo Pang, Ming-Xiao Yao, Guo-Lin Wang, Lin Yao, Li-Jun Duan, Xiao Wei, Dian-Ming Kang, Mai-Juan Ma
EPI_ISL_413610	hCoV-19/USA/CruiseA-5/2020	North America / USA	2020-02-21	unknown	Pathogen Discovery, Respiratory Viruses Branch, Division of Viral Diseases, Centers for Dieases Control and Prevention	Anna Uehara, Ying Tao, Clinton R. Paden, Krista Queen, Jing Zhang, Yan Li, Mary S. Keckler, Alison S Laufer Halpin, Haibin Wang, Jasmine Padilla, Justin Lee, Christopher A. Elkins, Susan I. Gerber, Suxiang Tong
EPI_ISL_413611	hCoV-19/USA/CruiseA-6/2020	North America / USA	2020-02-21	unknown	Pathogen Discovery, Respiratory Viruses Branch, Division of Viral Diseases, Centers for Dieases Control and Prevention	Anna Uehara, Ying Tao, Clinton R. Paden, Krista Queen, Jing Zhang, Yan Li, Mary S. Keckler, Alison S Laufer Halpin, Haibin Wang, Jasmine Padilla, Justin Lee, Christopher A. Elkins, Susan I. Gerber, Suxiang Tong
EPI_ISL_413612	hCoV-19/USA/CruiseA-7/2020	North America / USA	2020-02-17	unknown	Pathogen Discovery, Respiratory Viruses Branch, Division of Viral Diseases, Centers for Dieases Control and Prevention	Ying Tao, Clinton R. Paden, Krista Queen, Anna Uehara, Jing Zhang, Yan Li, Haibin Wang, Shifaq Kamili, Xiaoyan Lu, Brian Lynch, Senthil Kumar K. Sakthivel, Brett L. Whitaker, Lijuan Wang, Janna' R. Murray, Jasmine Padilla, Justin Lee, Susan I. Gerber, Stephen Lindstrom, Suxiang Tong
EPI_ISL_413602	hCoV-19/Finland/FIN03032020A/2020	Europe / Finland / Helsinki	2020-03-03	Department of Virology and Immunology, University of Helsinki and Helsinki University Hospital, Huslab Finland	Department of Virology, Faculty of Medicine, University of Helsinki, Helsinki, Finland	Teemu Smura, Hannimari Kallio-Kokko, Olli Vapalahti
EPI_ISL_414934	hCoV-19/Shandong/LY001/2020	Asia / China / Shandong	2020-01-21	Shandong Provincial Center for Disease Control and Prevention	Beijing Institute of Microbiology and Epidemiology	Xiao-Lin Jiang, Xiao-Li Zhang, Xiang-Na Zhao, Cun-Bao Li, Jie Lei, Zeng-Qiang Kou, Wen-Kui Sun, Yang Hang, Feng Gao, Sheng-Xiang Ji, Can-Fang Lin, Bo Pang, Ming-Xiao Yao, Guo-Lin Wang, Lin Yao, Li-Jun Duan, Xiao Wei, Dian-Ming Kang, Mai-Juan Ma
EPI_ISL_413603	hCoV-19/Finland/FIN03032020B/2020	Europe / Finland / Helsinki	2020-03-03	Department of Virology and Immunology, University of Helsinki and Helsinki University Hospital, Huslab Finland	Department of Virology, Faculty of Medicine, University of Helsinki, Helsinki, Finland	Teemu Smura, Hannimari Kallio-Kokko, Olli Vapalahti
EPI_ISL_413604	hCoV-19/Finland/FIN03032020C/2020	Europe / Finland / Helsinki	2020-03-03	Department of Virology and Immunology, University of Helsinki and Helsinki University Hospital, Huslab Finland	Department of Virology, Faculty of Medicine, University of Helsinki, Helsinki, Finland	Teemu Smura, Hannimari Kallio-Kokko, Olli Vapalahti
EPI_ISL_414936	hCoV-19/Shandong/LY003/2020	Asia / China / Shandong	2020-01-23	Shandong Provincial Center for Disease Control and Prevention	Beijing Institute of Microbiology and Epidemiology	Xiao-Lin Jiang, Xiao-Li Zhang, Xiang-Na Zhao, Cun-Bao Li, Jie Lei, Zeng-Qiang Kou, Wen-Kui Sun, Yang Hang, Feng Gao, Sheng-Xiang Ji, Can-Fang Lin, Bo Pang, Ming-Xiao Yao, Guo-Lin Wang, Lin Yao, Li-Jun Duan, Xiao Wei, Dian-Ming Kang, Mai-Juan Ma
EPI_ISL_413605	hCoV-19/Finland/FIN01032020/2020	Europe / Finland / Helsinki	2020-03-01	Department of Virology and Immunology, University of Helsinki and Helsinki University Hospital, Huslab Finland	Department of Virology, Faculty of Medicine, University of Helsinki, Helsinki, Finland	Teemu Smura, Hannimari Kallio-Kokko, Olli Vapalahti
EPI_ISL_414935	hCoV-19/Shandong/LY002/2020	Asia / China / Shandong	2020-01-21	Shandong Provincial Center for Disease Control and Prevention	Beijing Institute of Microbiology and Epidemiology	Xiao-Lin Jiang, Xiao-Li Zhang, Xiang-Na Zhao, Cun-Bao Li, Jie Lei, Zeng-Qiang Kou, Wen-Kui Sun, Yang Hang, Feng Gao, Sheng-Xiang Ji, Can-Fang Lin, Bo Pang, Ming-Xiao Yao, Guo-Lin Wang, Lin Yao, Li-Jun Duan, Xiao Wei, Dian-Ming Kang, Mai-Juan Ma
EPI_ISL_413606	hCoV-19/USA/CruiseA-1/2020	North America / USA	2020-02-17	unknown	Pathogen Discovery, Respiratory Viruses Branch, Division of Viral Diseases, Centers for Dieases Control and Prevention	Anna Uehara, Ying Tao, Clinton R. Paden, Krista Queen, Jing Zhang, Yan Li, Mary S. Keckler, Alison S Laufer Halpin, Haibin Wang, Jasmine Padilla, Justin Lee, Christopher A. Elkins, Susan I. Gerber, Suxiang Tong
EPI_ISL_414938	hCoV-19/Shandong/LY005/2020	Asia / China / Shandong	2020-01-24	Shandong Provincial Center for Disease Control and Prevention	Beijing Institute of Microbiology and Epidemiology	Xiao-Lin Jiang, Xiao-Li Zhang, Xiang-Na Zhao, Cun-Bao Li, Jie Lei, Zeng-Qiang Kou, Wen-Kui Sun, Yang Hang, Feng Gao, Sheng-Xiang Ji, Can-Fang Lin, Bo Pang, Ming-Xiao Yao, Guo-Lin Wang, Lin Yao, Li-Jun Duan, Xiao Wei, Dian-Ming Kang, Mai-Juan Ma
EPI_ISL_413607	hCoV-19/USA/CruiseA-2/2020	North America / USA	2020-02-18	unknown	Pathogen Discovery, Respiratory Viruses Branch, Division of Viral Diseases, Centers for Dieases Control and Prevention	Anna Uehara, Ying Tao, Clinton R. Paden, Krista Queen, Jing Zhang, Yan Li, Mary S. Keckler, Alison S Laufer Halpin, Haibin Wang, Jasmine Padilla, Justin Lee, Christopher A. Elkins, Susan I. Gerber, Suxiang Tong
EPI_ISL_414937	hCoV-19/Shandong/LY004/2020	Asia / China / Shandong	2020-01-26	Shandong Provincial Center for Disease Control and Prevention	Beijing Institute of Microbiology and Epidemiology	Xiao-Lin Jiang, Xiao-Li Zhang, Xiang-Na Zhao, Cun-Bao Li, Jie Lei, Zeng-Qiang Kou, Wen-Kui Sun, Yang Hang, Feng Gao, Sheng-Xiang Ji, Can-Fang Lin, Bo Pang, Ming-Xiao Yao, Guo-Lin Wang, Lin Yao, Li-Jun Duan, Xiao Wei, Dian-Ming Kang, Mai-Juan Ma
EPI_ISL_413608	hCoV-19/USA/CruiseA-3/2020	North America / USA	2020-02-18	unknown	Pathogen Discovery, Respiratory Viruses Branch, Division of Viral Diseases, Centers for Dieases Control and Prevention	Anna Uehara, Ying Tao, Clinton R. Paden, Krista Queen, Jing Zhang, Yan Li, Mary S. Keckler, Alison S Laufer Halpin, Haibin Wang, Jasmine Padilla, Justin Lee, Christopher A. Elkins, Susan I. Gerber, Suxiang Tong
EPI_ISL_413609	hCoV-19/USA/CruiseA-4/2020	North America / USA	2020-02-21	unknown	Pathogen Discovery, Respiratory Viruses Branch, Division of Viral Diseases, Centers for Dieases Control and Prevention	Anna Uehara, Ying Tao, Clinton R. Paden, Krista Queen, Jing Zhang, Yan Li, Mary S. Keckler, Alison S Laufer Halpin, Haibin Wang, Jasmine Padilla, Justin Lee, Christopher A. Elkins, Susan I. Gerber, Suxiang Tong
EPI_ISL_414939	hCoV-19/Shandong/LY006/2020	Asia / China / Shandong	2020-01-25	Shandong Provincial Center for Disease Control and Prevention	Beijing Institute of Microbiology and Epidemiology	Xiao-Lin Jiang, Xiao-Li Zhang, Xiang-Na Zhao, Cun-Bao Li, Jie Lei, Zeng-Qiang Kou, Wen-Kui Sun, Yang Hang, Feng Gao, Sheng-Xiang Ji, Can-Fang Lin, Bo Pang, Ming-Xiao Yao, Guo-Lin Wang, Lin Yao, Li-Jun Duan, Xiao Wei, Dian-Ming Kang, Mai-Juan Ma
EPI_ISL_414510	hCoV-19/Shanghai/SH01/2020	Asia / China / Shanghai	2020-02-02	unknown	Key Laboratory of Medical Molecular Virology (MOE/NHC/CAMS)	Zhang,R., Yi,Z., Wang,Y., Teng,Z., Xu,W., Song,W., Cai,X., Sun,Z., Gu,C., Zhou,Y., Chen,H., Ye,R., Han,W., Zhu,Y., Feng,F., Fang,F., Li,C., Zhang,X., Qu,D., Fu,C., Xie,Y. and Yuan,Z.
EPI_ISL_414512	hCoV-19/Italy/NIAA05032020/2020	Europe / Italy	2020-03-05	unknown	Dipartimento di Medicina e Chirurgia	Genoni,A.P., Baj,A. and Rossi,A.
EPI_ISL_414511	hCoV-19/Japan/TKYE6182/2020	Asia / Japan	2020-01	unknown	Ryota Kumagai Tokyo Metropolitan Institute of Public Health	Kumagai,R., Yoshida,I., Nagashima,M., Chiba,T. and Sadamasu,K.
EPI_ISL_414514	hCoV-19/Iran/MKHN-4/2020	Asia / Iran	2020-02-29	unknown	Gastrointestinal and Liver Diseases Research Center	Karbalaie Niya,M.H., Laali,A., Tabibzadeh,A., Safarnezhad Tameshkel,F., Zamani,F., Sohrabi,M.R., Ranjbar,M., Savaj,S., Rezaie,N., Ajdarkosh,H., Keyvani,H., Khoonsari,M., Ameli,M., Nikkhah,M., Ghanbari,B., Faraji,A., Jamshidi Makiani,M. and Roham,M.
EPI_ISL_414513	hCoV-19/Iran/MHKN-2/2020	Asia / Iran	2020-02-29	unknown	Gastrointestinal and Liver Diseases Research Center	Karbalaie Niya,M.H., Laali,A., Tabibzadeh,A., Safarnezhad Tameshkel,F., Zamani,F., Sohrabi,M.R., Ranjbar,M., Savaj,S., Rezaie,N., Ajdarkosh,H., Keyvani,H., Khoonsari,M., Ameli,M., Nikkhah,M., Ghanbari,B., Faraji,A., Jamshidi Makiani,M. and Roham,M.
EPI_ISL_414505	hCoV-19/Germany/NRW-06/2020	Europe / Germany / North Rhine Westphalia / Heinsberg District	2020-02-27	Center of Medical Microbiology, Virology, and Hospital Hygiene, University of Duesseldorf	Center of Medical Microbiology, Virology, and Hospital Hygiene, University of Duesseldorf	Ortwin Adams, Marcel Andree, Alexander Dilthey, Torsten Feldt, Sandra Hauka, Torsten Houwaart, Björn-Erik Jensen, Detlef Kindgen-Milles, Malte Kohns Vasconcelos, Klaus Pfeffer, Tina Senff, Daniel Strelow, Jörg Timm, Andreas Walker, Tobias Wienemann
EPI_ISL_414504	hCoV-19/Germany/NRW-05/2020	Europe / Germany / North Rhine Westphalia / Heinsberg District	2020-02-26	Center of Medical Microbiology, Virology, and Hospital Hygiene, University of Duesseldorf	Center of Medical Microbiology, Virology, and Hospital Hygiene, University of Duesseldorf	Ortwin Adams, Marcel Andree, Alexander Dilthey, Torsten Feldt, Sandra Hauka, Torsten Houwaart, Björn-Erik Jensen, Detlef Kindgen-Milles, Malte Kohns Vasconcelos, Klaus Pfeffer, Tina Senff, Daniel Strelow, Jörg Timm, Andreas Walker, Tobias Wienemann
EPI_ISL_414507	hCoV-19/Germany/NRW-011/2020	Europe / Germany / North Rhine Westphalia / Duesseldorf	2020-03-03	Center of Medical Microbiology, Virology, and Hospital Hygiene, University of Duesseldorf	Center of Medical Microbiology, Virology, and Hospital Hygiene, University of Duesseldorf	Ortwin Adams, Marcel Andree, Alexander Dilthey, Torsten Feldt, Sandra Hauka, Torsten Houwaart, Björn-Erik Jensen, Detlef Kindgen-Milles, Malte Kohns Vasconcelos, Klaus Pfeffer, Tina Senff, Daniel Strelow, Jörg Timm, Andreas Walker, Tobias Wienemann
EPI_ISL_414506	hCoV-19/Germany/NRW-07/2020	Europe / Germany / North Rhine Westphalia / Heinsberg District	2020-02-27	Center of Medical Microbiology, Virology, and Hospital Hygiene, University of Duesseldorf	Center of Medical Microbiology, Virology, and Hospital Hygiene, University of Duesseldorf	Ortwin Adams, Marcel Andree, Alexander Dilthey, Torsten Feldt, Sandra Hauka, Torsten Houwaart, Björn-Erik Jensen, Detlef Kindgen-Milles, Malte Kohns Vasconcelos, Klaus Pfeffer, Tina Senff, Daniel Strelow, Jörg Timm, Andreas Walker, Tobias Wienemann
EPI_ISL_414509	hCoV-19/Germany/NRW-09/2020	Europe / Germany / North Rhine Westphalia / Heinsberg District	2020-02-28	Center of Medical Microbiology, Virology, and Hospital Hygiene, University of Duesseldorf	Center of Medical Microbiology, Virology, and Hospital Hygiene, University of Duesseldorf	Ortwin Adams, Marcel Andree, Alexander Dilthey, Torsten Feldt, Sandra Hauka, Torsten Houwaart, Björn-Erik Jensen, Detlef Kindgen-Milles, Malte Kohns Vasconcelos, Klaus Pfeffer, Tina Senff, Daniel Strelow, Jörg Timm, Andreas Walker, Tobias Wienemann
EPI_ISL_414508	hCoV-19/Germany/NRW-08/2020	Europe / Germany / North Rhine Westphalia / Heinsberg District	2020-02-27	Center of Medical Microbiology, Virology, and Hospital Hygiene, University of Duesseldorf	Center of Medical Microbiology, Virology, and Hospital Hygiene, University of Duesseldorf	Ortwin Adams, Marcel Andree, Alexander Dilthey, Torsten Feldt, Sandra Hauka, Torsten Houwaart, Björn-Erik Jensen, Detlef Kindgen-Milles, Malte Kohns Vasconcelos, Klaus Pfeffer, Tina Senff, Daniel Strelow, Jörg Timm, Andreas Walker, Tobias Wienemann
EPI_ISL_413650	hCoV-19/USA/WA15-UW11/2020	North America / USA / Washington	2020-03-05	UW Virology Lab	UW Virology Lab	Pavitra Roychoudhury, Hong Xie, Keith Jerome, Alexander Greninger
EPI_ISL_413651	hCoV-19/USA/WA16-UW12/2020	North America / USA / Washington	2020-03-05	UW Virology Lab	UW Virology Lab	Pavitra Roychoudhury, Hong Xie, Keith Jerome, Alexander Greninger
EPI_ISL_413652	hCoV-19/USA/WA17-UW13/2020	North America / USA / Washington	2020-03-05	UW Virology Lab	UW Virology Lab	Pavitra Roychoudhury, Hong Xie, Keith Jerome, Alexander Greninger
EPI_ISL_413653	hCoV-19/USA/WA18-UW14/2020	North America / USA / Washington	2020-03-05	UW Virology Lab	UW Virology Lab	Pavitra Roychoudhury, Hong Xie, Keith Jerome, Alexander Greninger
EPI_ISL_414501	hCoV-19/England/Sheff02/2020	Europe / United Kingdom / England / Yorkshire / Sheffield	2020-03-03	Virology Department, Sheffield Teaching Hospitals NHS Foundation Trust	Department of Infection, Immunity and Cardiovascular Disease, The Florey Institute, The Medical School, University of Sheffield	Thushan de Silva, Matthew Parker, Matthew Wyles, Mehmet Yavuz, Mohammad Raza, Cariad Evans
EPI_ISL_414500	hCoV-19/England/Sheff01/2020	Europe / United Kingdom / England / Yorkshire / Sheffield	2020-03-04	Virology Department, Sheffield Teaching Hospitals NHS Foundation Trust	Department of Infection, Immunity and Cardiovascular Disease, The Florey Institute, The Medical School, University of Sheffield	Thushan de Silva, Matthew Parker, Matthew Wyles, Mehmet Yavuz, Mohammad Raza, Cariad Evans
EPI_ISL_413647	hCoV-19/Portugal/CV62/2020	Europe / Portugal	2020-03-01	Centro Hospital do Porto, E.P.E. - H. Geral de Santo Antonio	Instituto Nacional de Saude (INSA)	Raquel Guiomar, Inês Costa, Pedro Pechirra, Joana Mendonça, Luís Vieira, Helena Ramos, Joana Isidro, Vítor Borges, João Paulo Gomes
EPI_ISL_413648	hCoV-19/Portugal/CV63/2020	Europe / Portugal	2020-03-01	Centro Hospitalar e Universitário de Sao Joao, Porto	Instituto Nacional de Saude (INSA)	Raquel Guiomar, Inês Costa, Pedro Pechirra, Joana Mendonça, Luís Vieira, João Tiago Guimarães, Joana Isidro, Vítor Borges, João Paulo Gomes
EPI_ISL_413649	hCoV-19/USA/WA14-UW10/2020	North America / USA / Washington	2020-03-05	UW Virology Lab	UW Virology Lab	Pavitra Roychoudhury, Hong Xie, Keith Jerome, Alexander Greninger
EPI_ISL_414530	hCoV-19/Netherlands/NoordBrabant_21/2020	Europe / Netherlands / Noord Brabant	2020-03-04	Dutch COVID-19 response team	Erasmus Medical Center	David Nieuwenhuijse, Bas Oude Munnink, Reina Sikkema, Claudia Schapendonk, Irina Chestakova, Anne van der Linden, Mark Pronk, Pascal Lexmond, Corien Swaan, Manon Haverkate, Madelief Mollers, Mart Stein, Sandra Kengne Kamga Mobou, Jeroen van Kampen, Jolanda Voermans, Aura Timen, Corine GeurtsvanKessel, Annemiek van der Eijk, Richard Molenkamp, Marion Koopmans, on behalf of the Dutch national COVID…
EPI_ISL_416710	hCoV-19/USA/WA-UW172/2020	North America / USA / Washington	2020-03-13	UW Virology Lab	UW Virology Lab	Pavitra Roychoudhury, Hong Xie, Keith Jerome, Alexander Greninger
EPI_ISL_414532	hCoV-19/Netherlands/NoordBrabant_23/2020	Europe / Netherlands / Noord Brabant	2020-03-05	Dutch COVID-19 response team	Erasmus Medical Center	David Nieuwenhuijse, Bas Oude Munnink, Reina Sikkema, Claudia Schapendonk, Irina Chestakova, Anne van der Linden, Mark Pronk, Pascal Lexmond, Corien Swaan, Manon Haverkate, Madelief Mollers, Mart Stein, Sandra Kengne Kamga Mobou, Jeroen van Kampen, Jolanda Voermans, Aura Timen, Corine GeurtsvanKessel, Annemiek van der Eijk, Richard Molenkamp, Marion Koopmans, on behalf of the Dutch national COVID…
EPI_ISL_414531	hCoV-19/Netherlands/NoordBrabant_22/2020	Europe / Netherlands / Noord Brabant	2020-03-04	Dutch COVID-19 response team	Erasmus Medical Center	David Nieuwenhuijse, Bas Oude Munnink, Reina Sikkema, Claudia Schapendonk, Irina Chestakova, Anne van der Linden, Mark Pronk, Pascal Lexmond, Corien Swaan, Manon Haverkate, Madelief Mollers, Mart Stein, Sandra Kengne Kamga Mobou, Jeroen van Kampen, Jolanda Voermans, Aura Timen, Corine GeurtsvanKessel, Annemiek van der Eijk, Richard Molenkamp, Marion Koopmans, on behalf of the Dutch national COVID…
EPI_ISL_414534	hCoV-19/Netherlands/NoordBrabant_25/2020	Europe / Netherlands / Noord Brabant	2020-03-06	Dutch COVID-19 response team	Erasmus Medical Center	David Nieuwenhuijse, Bas Oude Munnink, Reina Sikkema, Claudia Schapendonk, Irina Chestakova, Anne van der Linden, Mark Pronk, Pascal Lexmond, Corien Swaan, Manon Haverkate, Madelief Mollers, Mart Stein, Sandra Kengne Kamga Mobou, Jeroen van Kampen, Jolanda Voermans, Aura Timen, Corine GeurtsvanKessel, Annemiek van der Eijk, Richard Molenkamp, Marion Koopmans, on behalf of the Dutch national COVID…
EPI_ISL_416713	hCoV-19/USA/WA-UW175/2020	North America / USA / Washington	2020-03-15	UW Virology Lab	UW Virology Lab	Pavitra Roychoudhury, Hong Xie, Keith Jerome, Alexander Greninger
EPI_ISL_414533	hCoV-19/Netherlands/NoordBrabant_24/2020	Europe / Netherlands / Noord Brabant	2020-03-06	Dutch COVID-19 response team	Erasmus Medical Center	David Nieuwenhuijse, Bas Oude Munnink, Reina Sikkema, Claudia Schapendonk, Irina Chestakova, Anne van der Linden, Mark Pronk, Pascal Lexmond, Corien Swaan, Manon Haverkate, Madelief Mollers, Mart Stein, Sandra Kengne Kamga Mobou, Jeroen van Kampen, Jolanda Voermans, Aura Timen, Corine GeurtsvanKessel, Annemiek van der Eijk, Richard Molenkamp, Marion Koopmans, on behalf of the Dutch national COVID…
EPI_ISL_416714	hCoV-19/USA/WA-UW176/2020	North America / USA / Washington	2020-03-14	UW Virology Lab	UW Virology Lab	Pavitra Roychoudhury, Hong Xie, Keith Jerome, Alexander Greninger
EPI_ISL_414536	hCoV-19/Netherlands/NoordBrabant_27/2020	Europe / Netherlands / Noord Brabant	2020-03-08	Dutch COVID-19 response team	Erasmus Medical Center	David Nieuwenhuijse, Bas Oude Munnink, Reina Sikkema, Claudia Schapendonk, Irina Chestakova, Anne van der Linden, Mark Pronk, Pascal Lexmond, Corien Swaan, Manon Haverkate, Madelief Mollers, Mart Stein, Sandra Kengne Kamga Mobou, Jeroen van Kampen, Jolanda Voermans, Aura Timen, Corine GeurtsvanKessel, Annemiek van der Eijk, Richard Molenkamp, Marion Koopmans, on behalf of the Dutch national COVID…
EPI_ISL_416711	hCoV-19/USA/WA-UW173/2020	North America / USA / Washington	2020-03-15	UW Virology Lab	UW Virology Lab	Pavitra Roychoudhury, Hong Xie, Keith Jerome, Alexander Greninger
EPI_ISL_414535	hCoV-19/Netherlands/NoordBrabant_26/2020	Europe / Netherlands / Noord Brabant	2020-03-06	Dutch COVID-19 response team	Erasmus Medical Center	David Nieuwenhuijse, Bas Oude Munnink, Reina Sikkema, Claudia Schapendonk, Irina Chestakova, Anne van der Linden, Mark Pronk, Pascal Lexmond, Corien Swaan, Manon Haverkate, Madelief Mollers, Mart Stein, Sandra Kengne Kamga Mobou, Jeroen van Kampen, Jolanda Voermans, Aura Timen, Corine GeurtsvanKessel, Annemiek van der Eijk, Richard Molenkamp, Marion Koopmans, on behalf of the Dutch national COVID…
EPI_ISL_416712	hCoV-19/USA/WA-UW174/2020	North America / USA / Washington	2020-03-14	UW Virology Lab	UW Virology Lab	Pavitra Roychoudhury, Hong Xie, Keith Jerome, Alexander Greninger
EPI_ISL_414527	hCoV-19/Hong Kong/case42_VM20002493/2020	Asia / Hong Kong	2020-02-09	Hong Kong Department of Health	School of Public Health, The University of Hong Kong	Dominic N.C. Tsang, Daniel K.W. Chu, Leo L.M. Poon, Malik Peiris
EPI_ISL_416706	hCoV-19/USA/WA-UW168/2020	North America / USA / Washington	2020-03-13	UW Virology Lab	UW Virology Lab	Pavitra Roychoudhury, Hong Xie, Keith Jerome, Alexander Greninger
EPI_ISL_414526	hCoV-19/England/201040141/2020	Europe / United Kingdom / England	2020-03-03	Respiratory Virus Unit, Microbiology Services Colindale, Public Health England	Respiratory Virus Unit, Microbiology Services Colindale, Public Health England	Monica Galiano, Shahjahan Miah, Angie Lackenby, Omolola Akinbami, Tiina Talts, Leena Bhaw, Richard Myers, Steven Platt, Kirstin Edwards, Jonathan Hubb, Joanna Ellis, Maria Zambon
EPI_ISL_416707	hCoV-19/USA/WA-UW169/2020	North America / USA / Washington	2020-03-14	UW Virology Lab	UW Virology Lab	Pavitra Roychoudhury, Hong Xie, Keith Jerome, Alexander Greninger
EPI_ISL_414529	hCoV-19/Netherlands/NoordBrabant_20/2020	Europe / Netherlands / Noord Brabant	2020-03-04	Dutch COVID-19 response team	Erasmus Medical Center	David Nieuwenhuijse, Bas Oude Munnink, Reina Sikkema, Claudia Schapendonk, Irina Chestakova, Anne van der Linden, Mark Pronk, Pascal Lexmond, Corien Swaan, Manon Haverkate, Madelief Mollers, Mart Stein, Sandra Kengne Kamga Mobou, Jeroen van Kampen, Jolanda Voermans, Aura Timen, Corine GeurtsvanKessel, Annemiek van der Eijk, Richard Molenkamp, Marion Koopmans, on behalf of the Dutch national COVID…
EPI_ISL_416704	hCoV-19/USA/WA-UW166/2020	North America / USA / Washington	2020-03-15	UW Virology Lab	UW Virology Lab	Pavitra Roychoudhury, Hong Xie, Keith Jerome, Alexander Greninger
EPI_ISL_414528	hCoV-19/Hong Kong/case48_VM20002507/2020	Asia / Hong Kong	2020-02-10	Hong Kong Department of Health	School of Public Health, The University of Hong Kong	Dominic N.C. Tsang, Daniel K.W. Chu, Leo L.M. Poon, Malik Peiris
EPI_ISL_416705	hCoV-19/USA/WA-UW167/2020	North America / USA / Washington	2020-03-13	UW Virology Lab	UW Virology Lab	Pavitra Roychoudhury, Hong Xie, Keith Jerome, Alexander Greninger
EPI_ISL_416708	hCoV-19/USA/WA-UW170/2020	North America / USA / Washington	2020-03-14	UW Virology Lab	UW Virology Lab	Pavitra Roychoudhury, Hong Xie, Keith Jerome, Alexander Greninger
EPI_ISL_416709	hCoV-19/USA/WA-UW171/2020	North America / USA / Washington	2020-03-13	UW Virology Lab	UW Virology Lab	Pavitra Roychoudhury, Hong Xie, Keith Jerome, Alexander Greninger
EPI_ISL_414521	hCoV-19/Germany/BavPat3/2020	Europe / Germany / Munich	2020-03-02	Bundeswehr Institute of Microbiology	Bundeswehr Institute of Microbiology	Mathias C Walter, Markus H Antwerpen and Roman Wölfel
EPI_ISL_414520	hCoV-19/Germany/BavPat2/2020	Europe / Germany / Munich	2020-03-02	Bundeswehr Institute of Microbiology	Bundeswehr Institute of Microbiology	Mathias C Walter, Markus H Antwerpen and Roman Wölfel
EPI_ISL_414523	hCoV-19/England/200990660/2020	Europe / United Kingdom / England	2020-02-27	Respiratory Virus Unit, Microbiology Services Colindale, Public Health England	Respiratory Virus Unit, Microbiology Services Colindale, Public Health England	Monica Galiano, Shahjahan Miah, Angie Lackenby, Omolola Akinbami, Tiina Talts, Leena Bhaw, Richard Myers, Steven Platt, Kirstin Edwards, Jonathan Hubb, Joanna Ellis, Maria Zambon
EPI_ISL_416702	hCoV-19/USA/WA-UW164/2020	North America / USA / Washington	2020-03-13	UW Virology Lab	UW Virology Lab	Pavitra Roychoudhury, Hong Xie, Keith Jerome, Alexander Greninger
EPI_ISL_414522	hCoV-19/England/200990002/2020	Europe / United Kingdom / England	2020-02-28	Respiratory Virus Unit, Microbiology Services Colindale, Public Health England	Respiratory Virus Unit, Microbiology Services Colindale, Public Health England	Monica Galiano, Shahjahan Miah, Angie Lackenby, Omolola Akinbami, Tiina Talts, Leena Bhaw, Richard Myers, Steven Platt, Kirstin Edwards, Jonathan Hubb, Joanna Ellis, Maria Zambon
EPI_ISL_416703	hCoV-19/USA/WA-UW165/2020	North America / USA / Washington	2020-03-13	UW Virology Lab	UW Virology Lab	Pavitra Roychoudhury, Hong Xie, Keith Jerome, Alexander Greninger
EPI_ISL_414525	hCoV-19/England/201040081/2020	Europe / United Kingdom / England	2020-03-02	Respiratory Virus Unit, Microbiology Services Colindale, Public Health England	Respiratory Virus Unit, Microbiology Services Colindale, Public Health England	Monica Galiano, Shahjahan Miah, Angie Lackenby, Omolola Akinbami, Tiina Talts, Leena Bhaw, Richard Myers, Steven Platt, Kirstin Edwards, Jonathan Hubb, Joanna Ellis, Maria Zambon
EPI_ISL_416700	hCoV-19/USA/WA-UW162/2020	North America / USA / Washington	2020-03-13	UW Virology Lab	UW Virology Lab	Pavitra Roychoudhury, Hong Xie, Keith Jerome, Alexander Greninger
EPI_ISL_414524	hCoV-19/England/200991076/2020	Europe / United Kingdom / England	2020-03-01	Respiratory Virus Unit, Microbiology Services Colindale, Public Health England	Respiratory Virus Unit, Microbiology Services Colindale, Public Health England	Monica Galiano, Shahjahan Miah, Angie Lackenby, Omolola Akinbami, Tiina Talts, Leena Bhaw, Richard Myers, Steven Platt, Kirstin Edwards, Jonathan Hubb, Joanna Ellis, Maria Zambon
EPI_ISL_416701	hCoV-19/USA/WA-UW163/2020	North America / USA / Washington	2020-03-13	UW Virology Lab	UW Virology Lab	Pavitra Roychoudhury, Hong Xie, Keith Jerome, Alexander Greninger
EPI_ISL_414516	hCoV-19/Iran/mehr1/2020	Asia / Iran	2020-02-29	unknown	Molecular Pathology	Hamedi Asl,D., Soleimani,M., Mirzapour,M., Shabadori,A. and Kamali,M.
EPI_ISL_414515	hCoV-19/India/341/2020	Asia / India	2020-02-29	unknown	Biotechnology, National Centre for Disease Control	Kumar,P., Dhar,M., Vashistha,H., Singh,P., Sharma,U., Singh,S., Saini,N., Lall,H., Bala,M., Singh,S.K. and Rakshit,P.
EPI_ISL_414518	hCoV-19/canine/Hong Kong/20-02756/2020	Asia / Hong Kong	2020-02-26	Tai Lung Veterinary Laboratory, Agriculture, Fisheries and Conservation Department	School of Public Health, The University of Hong Kong	Thomas S.H. Chung, Christopher J Brackman, Daniel K.W. Chu, Leo L.M. Poon, Malik Peiris
EPI_ISL_414517	hCoV-19/Hong Kong/case90_VM20002907/2020	Asia / Hong Kong	2020-02-25	Hong Kong Department of Health	School of Public Health, The University of Hong Kong	Dominic N.C. Tsang, Daniel K.W. Chu, Leo L.M. Poon, Malik Peiris
EPI_ISL_414519	hCoV-19/Hong Kong/case85_VM20002868/2020	Asia / Hong Kong	2020-02-24	Hong Kong Department of Health	School of Public Health, The University of Hong Kong	Dominic N.C. Tsang, Daniel K.W. Chu, Leo L.M. Poon, Malik Peiris
EPI_ISL_417383	hCoV-19/Australia/NSW15/2020	Oceania / Australia / New South Wales / Sydney	2020-03-03	Centre for Infectious Diseases and Microbiology Public Health	NSW Health Pathology - Institute of Clinical Pathology and Medical Research; Westmead Hospital; University of Sydney	Rockett R, Eden J-S, Lam C, Gray K, Timms V, Gall M, Arnott A, Sadsad R, Carter I, Rahman H, Holmes EC, O’Sullivan MV, Sintchenko V, Chen SC, Maddocks S, Kok J and Dwyer DE for the 2019-nCoV Study Group
EPI_ISL_417384	hCoV-19/Australia/NSW18/2020	Oceania / Australia / New South Wales / Sydney	2020-03-05	Centre for Infectious Diseases and Microbiology Public Health	NSW Health Pathology - Institute of Clinical Pathology and Medical Research; Westmead Hospital; University of Sydney	Eden J-S, Lam C, Gray K, Timms V, Gall M, Arnott A, Sadsad R, Carter I, Rahman H, Holmes EC, O’Sullivan MV, Sintchenko V, Chen SC, Maddocks S, Kok J, Dwyer DE and Rockett R for the 2019-nCoV Study Group
EPI_ISL_417381	hCoV-19/USA/WA-UW232/2020	North America / USA / Washington	2020-03-14	UW Virology Lab	UW Virology Lab	Pavitra Roychoudhury, Hong Xie, Keith Jerome, Alexander Greninger
EPI_ISL_417382	hCoV-19/USA/WA-UW233/2020	North America / USA / Washington	2020-03-15	UW Virology Lab	UW Virology Lab	Pavitra Roychoudhury, Hong Xie, Keith Jerome, Alexander Greninger
EPI_ISL_417387	hCoV-19/Australia/NSW24/2020	Oceania / Australia / New South Wales / Sydney	2020-03-06	Centre for Infectious Diseases and Microbiology Public Health	NSW Health Pathology - Institute of Clinical Pathology and Medical Research; Westmead Hospital; University of Sydney	Timms V, Gall M, Arnott A, Sadsad R, Carter I, Rahman H, Holmes EC, O’Sullivan MV, Sintchenko V, Chen SC, Maddocks S, Kok J, Dwyer DE, Rockett R, Eden J-S, Lam C and Gray K for the 2019-nCoV Study Group
EPI_ISL_417388	hCoV-19/Australia/NSW25/2020	Oceania / Australia / New South Wales / Sydney	2020-03-05	Centre for Infectious Diseases and Microbiology Public Health	NSW Health Pathology - Institute of Clinical Pathology and Medical Research; Westmead Hospital; University of Sydney	Gall M, Arnott A, Sadsad R, Carter I, Rahman H, Holmes EC, O’Sullivan MV, Sintchenko V, Chen SC, Maddocks S, Kok J, Dwyer DE, Rockett R, Eden J-S, Lam C, Gray K and Timms V for the 2019-nCoV Study Group
EPI_ISL_417385	hCoV-19/Australia/NSW19/2020	Oceania / Australia / New South Wales / Sydney	2020-03-06	Centre for Infectious Diseases and Microbiology Public Health	NSW Health Pathology - Institute of Clinical Pathology and Medical Research; Westmead Hospital; University of Sydney	Lam C, Gray K, Timms V, Gall M, Arnott A, Sadsad R, Carter I, Rahman H, Holmes EC, O’Sullivan MV, Sintchenko V, Chen SC, Maddocks S, Kok J, Dwyer DE, Rockett R and Eden J-S for the 2019-nCoV Study Group
EPI_ISL_417386	hCoV-19/Australia/NSW21/2020	Oceania / Australia / New South Wales / Sydney	2020-03-04	Centre for Infectious Diseases and Microbiology Public Health	NSW Health Pathology - Institute of Clinical Pathology and Medical Research; Westmead Hospital; University of Sydney	Gray K, Timms V, Gall M, Arnott A, Sadsad R, Carter I, Rahman H, Holmes EC, O’Sullivan MV, Sintchenko V, Chen SC, Maddocks S, Kok J, Dwyer DE, Rockett R, Eden J-S and Lam C for the 2019-nCoV Study Group
EPI_ISL_417389	hCoV-19/Australia/NSW26/2020	Oceania / Australia / New South Wales / Sydney	2020-03-09	Centre for Infectious Diseases and Microbiology Public Health	NSW Health Pathology - Institute of Clinical Pathology and Medical Research; Westmead Hospital; University of Sydney	Arnott A, Sadsad R, Carter I, Rahman H, Holmes EC, O’Sullivan MV, Sintchenko V, Chen SC, Maddocks S, Kok J, Dwyer DE, Rockett R, Eden J-S, Lam C, Gray K, Timms V and Gall M for the 2019-nCoV Study Group
EPI_ISL_408431	hCoV-19/France/IDF0626/2020	Europe / France / Ile-de-France / Paris	2020-01-29	Sorbonne Université, Inserm et Assistance Publique-Hôpitaux de Paris (Pitié Salpétrière)	National Reference Center for Viruses of Respiratory Infections, Institut Pasteur, Paris	Mélanie Albert, Marion Barbet, Sylvie Behillil, Méline Bizard, Angela Brisebarre, Flora Donati, Vincent Enouf, Maud Vanpeene, Sylvie van der Werf, Sonia Burrel, Anne-Geneviève Marcelin, Vincent Calvez, David Boutolleau, Elise Klément, Valérie Pourcher, Eric Caumes.
EPI_ISL_408430	hCoV-19/France/IDF0515/2020	Europe / France / Ile-de-France / Paris	2020-01-29	Department of Infectious and Tropical Diseases, Bichat Claude Bernard Hospital, Paris	National Reference Center for Viruses of Respiratory Infections, Institut Pasteur, Paris	Mélanie Albert, Marion Barbet, Sylvie Behillil, Méline Bizard, Angela Brisebarre, Flora Donati, Vincent Enouf, Maud Vanpeene, Sylvie van der Werf, Yazdan Yazdanpanah, Xavier Lescure
EPI_ISL_417380	hCoV-19/USA/WA-UW231/2020	North America / USA / Washington	2020-03-14	UW Virology Lab	UW Virology Lab	Pavitra Roychoudhury, Hong Xie, Keith Jerome, Alexander Greninger
EPI_ISL_417372	hCoV-19/USA/WA-UW223/2020	North America / USA / Washington	2020-03-13	UW Virology Lab	UW Virology Lab	Pavitra Roychoudhury, Hong Xie, Keith Jerome, Alexander Greninger
EPI_ISL_416042	hCoV-19/Hangzhou/ZJU-02/2020	Asia / China / Hangzhou	2020-01-26	State Key Laboratory for Diagnosis and Treatment of Infectious Diseases, National Clinical Research Center for Infectious Diseases, First Affiliated Hospital, Zhejiang University School of Medicine, Hangzhou, China. 310003	State Key Laboratory for Diagnosis and Treatment of Infectious Diseases, National Clinical Research Center for Infectious Diseases, First Affiliated Hospital, Zhejiang University School of Medicine, Hangzhou, China. 310003	Hangping Yao, Nanping Wu, Chao Jiang, Xiangyun Lu, Linfang Cheng, Fumin Liu, Zhigang Wu, Haibo Wu, Changzhong Jin, Min Zheng, Lanjuan Li
EPI_ISL_417373	hCoV-19/USA/WA-UW224/2020	North America / USA / Washington	2020-03-13	UW Virology Lab	UW Virology Lab	Pavitra Roychoudhury, Hong Xie, Keith Jerome, Alexander Greninger
EPI_ISL_417370	hCoV-19/USA/WA-UW221/2020	North America / USA / Washington	2020-03-14	UW Virology Lab	UW Virology Lab	Pavitra Roychoudhury, Hong Xie, Keith Jerome, Alexander Greninger
EPI_ISL_417371	hCoV-19/USA/WA-UW222/2020	North America / USA / Washington	2020-03-13	UW Virology Lab	UW Virology Lab	Pavitra Roychoudhury, Hong Xie, Keith Jerome, Alexander Greninger
EPI_ISL_417376	hCoV-19/USA/WA-UW227/2020	North America / USA / Washington	2020-03-15	UW Virology Lab	UW Virology Lab	Pavitra Roychoudhury, Hong Xie, Keith Jerome, Alexander Greninger
EPI_ISL_416046	hCoV-19/Hangzhou/ZJU-04/2020	Asia / China / Hangzhou	2020-01-24	State Key Laboratory for Diagnosis and Treatment of Infectious Diseases, National Clinical Research Center for Infectious Diseases, First Affiliated Hospital, Zhejiang University School of Medicine, Hangzhou, China 310003	State Key Laboratory for Diagnosis and Treatment of Infectious Diseases, National Clinical Research Center for Infectious Diseases, First Affiliated Hospital, Zhejiang University School of Medicine, Hangzhou, China 310003	Hangping Yao, Nanping Wu, Chao Jiang, Xiangyun Lu, Linfang Cheng, Fumin Liu, Zhigang Wu, Haibo Wu, Changzhong Jin, Min Zheng, Lanjuan Li
EPI_ISL_417377	hCoV-19/USA/WA-UW228/2020	North America / USA / Washington	2020-03-15	UW Virology Lab	UW Virology Lab	Pavitra Roychoudhury, Hong Xie, Keith Jerome, Alexander Greninger
EPI_ISL_417374	hCoV-19/USA/WA-UW225/2020	North America / USA / Washington	2020-03-15	UW Virology Lab	UW Virology Lab	Pavitra Roychoudhury, Hong Xie, Keith Jerome, Alexander Greninger
EPI_ISL_416044	hCoV-19/Hangzhou/ZJU-03/2020	Asia / China / Hangzhou	2020-01-25	State Key Laboratory for Diagnosis and Treatment of Infectious Diseases, National Clinical Research Center for Infectious Diseases, First Affiliated Hospital, Zhejiang University School of Medicine, Hangzhou, China 310003	State Key Laboratory for Diagnosis and Treatment of Infectious Diseases, National Clinical Research Center for Infectious Diseases, First Affiliated Hospital, Zhejiang University School of Medicine, Hangzhou, China 310003	Hangping Yao, Nanping Wu, Chao Jiang, Xiangyun Lu, Linfang Cheng, Fumin Liu, Zhigang Wu, Haibo Wu, Changzhong Jin, Min Zheng, Lanjuan Li
EPI_ISL_417375	hCoV-19/USA/WA-UW226/2020	North America / USA / Washington	2020-03-15	UW Virology Lab	UW Virology Lab	Pavitra Roychoudhury, Hong Xie, Keith Jerome, Alexander Greninger
EPI_ISL_416047	hCoV-19/Hangzhou/ZJU-06/2020	Asia / China / Hangzhou	2020-02-02	State Key Laboratory for Diagnosis and Treatment of Infectious Diseases, National Clinical Research Center for Infectious Diseases, First Affiliated Hospital, Zhejiang University School of Medicine, Hangzhou, China 310003	State Key Laboratory for Diagnosis and Treatment of Infectious Diseases, National Clinical Research Center for Infectious Diseases, First Affiliated Hospital, Zhejiang University School of Medicine, Hangzhou, China 310003	Hangping Yao, Nanping Wu, Chao Jiang, Xiangyun Lu, Linfang Cheng, Fumin Liu, Zhigang Wu, Haibo Wu, Changzhong Jin, Min Zheng, Lanjuan Li
EPI_ISL_417378	hCoV-19/USA/WA-UW229/2020	North America / USA / Washington	2020-03-14	UW Virology Lab	UW Virology Lab	Pavitra Roychoudhury, Hong Xie, Keith Jerome, Alexander Greninger
EPI_ISL_417379	hCoV-19/USA/WA-UW230/2020	North America / USA / Washington	2020-03-15	UW Virology Lab	UW Virology Lab	Pavitra Roychoudhury, Hong Xie, Keith Jerome, Alexander Greninger
EPI_ISL_412912	hCoV-19/Germany/Baden-Wuerttemberg-1/2020	Europe / Germany / Baden-Wuerttemberg	2020-02-25	State Health Office Baden-Wuerttemberg	Charité Universitätsmedizin Berlin, Institute of Virology	Victor M Corman, Julia Schneider, Barbara Mühlemann, Talitha Veith, Jörn Beheim-Schwarzbach, Terry Jones, Rainer Oehme, Silke Fischer, Christian Drosten
EPI_ISL_417394	hCoV-19/Australia/NSW36/2020	Oceania / Australia / New South Wales / Sydney	2020-03-10	Centre for Infectious Diseases and Microbiology Public Health	NSW Health Pathology - Institute of Clinical Pathology and Medical Research; Westmead Hospital; University of Sydney	O’Sullivan MV, Sintchenko V, Chen SC, Maddocks S, Kok J, Dwyer DE, Rockett R, Eden J-S, Lam C, Gray K, Timms V, Gall M, Arnott A, Sadsad R, Carter I, Rahman H and Holmes EC for the 2019-nCoV Study Group
EPI_ISL_417395	hCoV-19/Australia/NSW37/2020	Oceania / Australia / New South Wales / Sydney	2020-03-10	Centre for Infectious Diseases and Microbiology Public Health	NSW Health Pathology - Institute of Clinical Pathology and Medical Research; Westmead Hospital; University of Sydney	Sintchenko V, Chen SC, Maddocks S, Kok J, Dwyer DE, Rockett R, Eden J-S, Lam C, Gray K, Timms V, Gall M, Arnott A, Sadsad R, Carter I, Rahman H, Holmes EC and O’Sullivan MV for the 2019-nCoV Study Group
EPI_ISL_417392	hCoV-19/Australia/NSW31/2020	Oceania / Australia / New South Wales / Sydney	2020-03-10	Centre for Infectious Diseases and Microbiology Public Health	NSW Health Pathology - Institute of Clinical Pathology and Medical Research; Westmead Hospital; University of Sydney	Rahman H, Holmes EC, O’Sullivan MV, Sintchenko V, Chen SC, Maddocks S, Kok J, Dwyer DE, Rockett R, Eden J-S, Lam C, Gray K, Timms V, Gall M, Arnott A, Sadsad R and Carter I for the 2019-nCoV Study Group
EPI_ISL_417393	hCoV-19/Australia/NSW35/2020	Oceania / Australia / New South Wales / Sydney	2020-03-08	Centre for Infectious Diseases and Microbiology Public Health	NSW Health Pathology - Institute of Clinical Pathology and Medical Research; Westmead Hospital; University of Sydney	Holmes EC, O’Sullivan MV, Sintchenko V, Chen SC, Maddocks S, Kok J, Dwyer DE, Rockett R, Eden J-S, Lam C, Gray K, Timms V, Gall M, Arnott A, Sadsad R, Carter I and Rahman H for the 2019-nCoV Study Group
EPI_ISL_417398	hCoV-19/Australia/NSW40/2020	Oceania / Australia / New South Wales / Sydney	2020-03-11	Centre for Infectious Diseases and Microbiology Public Health	NSW Health Pathology - Institute of Clinical Pathology and Medical Research; Westmead Hospital; University of Sydney	Kok J, Dwyer DE, Rockett R, Eden J-S, Lam C, Gray K, Timms V, Gall M, Arnott A, Sadsad R, Carter I, Rahman H, Holmes EC, O’Sullivan MV, Sintchenko V, Chen SC and Maddocks S for the 2019-nCoV Study Group
EPI_ISL_417399	hCoV-19/Australia/NSW41/2020	Oceania / Australia / New South Wales / Sydney	2020-03-10	Centre for Infectious Diseases and Microbiology Public Health	NSW Health Pathology - Institute of Clinical Pathology and Medical Research; Westmead Hospital; University of Sydney	Dwyer DE, Rockett R, Eden J-S, Lam C, Gray K, Timms V, Gall M, Arnott A, Sadsad R, Carter I, Rahman H, Holmes EC, O’Sullivan MV, Sintchenko V, Chen SC, Maddocks S and Kok J for the 2019-nCoV Study Group
EPI_ISL_417396	hCoV-19/Australia/NSW38/2020	Oceania / Australia / New South Wales / Sydney	2020-03-10	Centre for Infectious Diseases and Microbiology Public Health	NSW Health Pathology - Institute of Clinical Pathology and Medical Research; Westmead Hospital; University of Sydney	Chen SC, Maddocks S, Kok J, Dwyer DE, Rockett R, Eden J-S, Lam C, Gray K, Timms V, Gall M, Arnott A, Sadsad R, Carter I, Rahman H, Holmes EC, O’Sullivan MV and Sintchenko V for the 2019-nCoV Study Group
EPI_ISL_417397	hCoV-19/Australia/NSW39/2020	Oceania / Australia / New South Wales / Sydney	2020-03-11	Centre for Infectious Diseases and Microbiology Public Health	NSW Health Pathology - Institute of Clinical Pathology and Medical Research; Westmead Hospital; University of Sydney	Maddocks S, Kok J, Dwyer DE, Rockett R, Eden J-S, Lam C, Gray K, Timms V, Gall M, Arnott A, Sadsad R, Carter I, Rahman H, Holmes EC, O’Sullivan MV, Sintchenko V and Chen SC for the 2019-nCoV Study Group
EPI_ISL_417390	hCoV-19/Australia/NSW27/2020	Oceania / Australia / New South Wales / Sydney	2020-03-08	Centre for Infectious Diseases and Microbiology Public Health	NSW Health Pathology - Institute of Clinical Pathology and Medical Research; Westmead Hospital; University of Sydney	Sadsad R, Carter I, Rahman H, Holmes EC, O’Sullivan MV, Sintchenko V, Chen SC, Maddocks S, Kok J, Dwyer DE, Rockett R, Eden J-S, Lam C, Gray K, Timms V, Gall M and Arnott A for the 2019-nCoV Study Group
EPI_ISL_417391	hCoV-19/Australia/NSW28/2020	Oceania / Australia / New South Wales / Sydney	2020-03-08	Centre for Infectious Diseases and Microbiology Public Health	NSW Health Pathology - Institute of Clinical Pathology and Medical Research; Westmead Hospital; University of Sydney	Carter I, Rahman H, Holmes EC, O’Sullivan MV, Sintchenko V, Chen SC, Maddocks S, Kok J, Dwyer DE, Rockett R, Eden J-S, Lam C, Gray K, Timms V, Gall M, Arnott A and Sadsad R for the 2019-nCoV Study Group
EPI_ISL_412970	hCoV-19/USA/WA2/2020	North America / USA / Washington / Snohomish County	2020-02-24	Washington State Department of Health	Seattle Flu Study	Helen Chu, Michael Boeckh, Janet Englund, Michael Famulare, Barry Lutz, Deborah Nickerson, Mark Rieder, Lea Starita, Matthew Thompson, Jay Shendure, and Trevor Bedford
EPI_ISL_412971	hCoV-19/Finland/FIN-25/2020	Europe / Finland / Helsinki	2020-02-25	HUS Diagnostiikkakeskus, Hallinto	Department of Virology Faculty of Medicine, Medicum University of Helsinki	Teemu Smura, Suvi Kuivanen, Hannimari Kallio-Kokko, Olli Vapalahti
EPI_ISL_412972	hCoV-19/Mexico/CDMX-InDRE_01/2020	North America / Mexico / Mexico City	2020-02-27	Instituto Nacional de Enfermedades Respiratorias	Instituto de Diagnostico y Referencia Epidemiologicos (INDRE)	Ramirez-Gonzalez Ernesto, Garces-Ayala Fabiola, Araiza-Rodriguez Adnan, Mendieta-Condado Edgar, Rodriguez-Maldonado Abril, Wong-Arambula Claudia, Vazquez-Perez Joel, Martinez Arturo, Boukadida Celia, Munoz-Medina Esteban, Sanchez Alejandro, Isa Pavel, Taboada Blanca, Lopez Susana, Arias Carlos, Barrera-Badillo Gisela, Hernandez-Rivas Lucia, Lopez-Martinez Irma
EPI_ISL_412973	hCoV-19/Italy/CDG1/2020	Europe / Italy / Lombardy	2020-02-20	Department of Infectious Diseases, Istituto Superiore di Sanità, Roma , Italy	Virology Laboratory, Scientific Department, Army Medical Center	Paola Stefanelli, Stefano Fiore, Antonella Marchi, Eleonora Benedetti, Concetta Fabiani, Giovanni Faggioni, Antonella Fortunato, Riccardo De Santis, Silvia Fillo, Anna Anselmo, Andrea Ciammaruconi, Stefano Palomba, Florigio Lista
EPI_ISL_412974	hCoV-19/Italy/SPL1/2020	Europe / Italy / Rome	2020-01-29	Department of Infectious Diseases, Istituto Superiore di Sanità, Rome, Italy	Virology Laboratory, Scientific Department, Army Medical Center	Paola Stefanelli, Stefano Fiore, Antonella Marchi, Eleonora Benedetti, Concetta Fabiani, Giovanni Faggioni, Antonella Fortunato, Silvia Fillo, Riccardo De Santis, Andrea Ciammaruconi, Giancarlo Petralito, Filippo Molinari, Florigio Lista
EPI_ISL_410302	hCoV-19/Philippines/026/2020	Asia / Philippines	2020-01-26	unknown	Amalea Dulcene Nicolasora Research Institute for Tropical Medicine, Molecular Biology Laboratory	Nicolasora,A.D., Mercado,E.S., Polotan,F.M., Manalo,J.G., Medado,I.P., Tujan,M.A., Onza,O.T. and Cruz,K.M.
EPI_ISL_412964	hCoV-19/Brazil/SPBR-01/2020	South America / Brazil / Sao Paulo / Sao Paulo	2020-02-25	Hospital Israelita Albert Einstein	Instituto Adolfo Lutz Interdisciplinary Procedures Center Strategic Laboratory	Jaqueline Goes de Jesus, Claudio Tavares Sacchi, Daniela Bernardes Borges da Silva, Ingra Morales Claro, Flávia Cristina da Silva Sales, Claudia Regina Gonçalves, Joshua Quick, Maria do Carmo, Sampaio Tavares Timenetsky, Nicholas James Loman, Andrew Rambaut, Ester Cerdeira Sabino, Nuno Rodrigues Faria
EPI_ISL_412965	hCoV-19/Canada/BC_37_0-2/2020	North America / Canada / British Columbia	2020-02-16	BCCDC Public Health Laboratory	BCCDC Public Health Laboratory	Harrigan, Prystajecky, Krajden, Lee, Kamelian, Lapointe, Choi, Hoang, Sekirov, Levett, Tyson, Loman, Quick, Li, Gilmour
EPI_ISL_408478	hCoV-19/Chongqing/YC01/2020	Asia / China / Chongqinq / Yongchuan	2020-01-21	Yongchuan District Center for Disease Control and Prevention	Chongqing Municipal Center for Disease Control and Prevention	Ye Sheng, Tang Yun, Ling Hua,Yu zhen,Chen Shuang,Tan ZhangPing, Su Kun, Li Qing, Tang Wenge, Rong Rong
EPI_ISL_412966	hCoV-19/China/IQTC01/2020	Asia / China / Guangdong / Guangzhou	2020-02-05	unknown	Technology Centre, Guangzhou Customs	Shi,Y., Sun,J., Zheng,K., Huang,J. and Zhao,J.
EPI_ISL_412967	hCoV-19/China/IQTC02/2020	Asia / China / Guangzhou	2020-01-29	unknown	Technology Centre, Guangzhou Customs	Shi,Y., Zheng,K., Sun,J., Huang,J., Zhu,A., Zhuang,Z., Dai,J., Chen,Z., Sun,F., Zhang,Z., Li,X. and Wang,Y.
EPI_ISL_412968	hCoV-19/Japan/Hu_DP_Kng_19-020/2020	Asia / Japan	2020-02-10	unknown	Takayuki Hishiki Kanagawa Prefectural Institute of Public Health, Department of Microbiology	Hishiki,T., Suzuki,R., Sakuragi,J., Usui,K., Tanaka,Y., Kawai,J., Kogo,Y., Matsuki,Y., An,T., Hayashizaki,Y. and Takasaki,T.
EPI_ISL_412969	hCoV-19/Japan/Hu_DP_Kng_19-027/2020	Asia / Japan	2020-02-10	unknown	Takayuki Hishiki Kanagawa Prefectural Institute of Public Health, Department of Microbiology	Hishiki,T., Suzuki,R., Sakuragi,J., Usui,K., Tanaka,Y., Kawai,J., Kogo,Y., Matsuki,Y., An,T., Hayashizaki,Y. and Takasaki,T.
EPI_ISL_408479	hCoV-19/Chongqing/ZX01/2020	Asia / China / Chongqing / Zhongxian	2020-01-23	Zhongxian Center for Disease Control and Prevention	Chongqing Municipal Center for Disease Control and Prevention	Ye Sheng, Tang Yun, Ling Hua, Zhang Hong, Yu zhen,Chen Shuang,Tan ZhangPing, Su Kun, Li Qin, Tang Wenge, Rong Rong
EPI_ISL_410301	hCoV-19/Nepal/61/2020	Asia / Nepal / Kathmandu	2020-01-13	National Influenza Centre, National Public Health Laboratory, Kathmandu, Nepal	The University of Hong Kong	Ranjit Sah , Runa Jha, Daniel Chu, Haogao Gu, Malik Peiris, Anup Bastola, Alfonso J. Rodriguez-Morales, Bibek Kumar Lal, Basu Dev Pandey, Leo Poon
EPI_ISL_413809	hCoV-19/China/WF0029/2020	Asia / China	2020-02	Weifang Center for Disease Control and Prevention	Weifang Center for Disease Control and Prevention & BGI-Shenzhen	Qing Nie, Xingguang Li, Erik M Volz, Han Fu, Haowei Wang, Xiaoyue Xi, Wei Chen, Dehui Liu, Yingying Chen, Mengmeng Tian, Wei Tan, Junjie Zai, Wanying Sun, Jiandong Li, Junhua Li
EPI_ISL_408010	hCoV-19/USA/CA5/2020	North America / USA / California	2020-01-29	California Department of Health	Pathogen Discovery, Respiratory Viruses Branch, Division of Viral Diseases, Centers for Dieases Control and Prevention	Ying Tao, Krista Queen, Jing Zhang, Yan Li, Anna Uehara, Clinton Paden, Xiaoyan Lu, Brian Lynch, Senthil Kumar K. Sakthivel, Brett L. Whitaker, Shifaq Kamili, Lijuan Wang, Janna' R. Murray, Susan I. Gerber, Stephen Lindstrom, Suxiang Tong
EPI_ISL_412980	hCoV-19/Wuhan/HBCDC-HB-04/2020	Asia / China / Hubei / Wuhan	2020-01-18	Union Hospital of Tongji Medical College, Huazhong University of Science and Technology	Hubei Provincial Center for Disease Control and Prevention	Bin Fang, Xiang Li, Xiao Yu, Linlin Liu, Bo Yang, Faxian Zhan, Guojun Ye, Xixiang Huo, Junqiang Xu, Bo Yu, Kun Cai, Jing Li, Yongzhong Jiang.
EPI_ISL_408481	hCoV-19/Chongqing/IVDC-CQ-001/2020	Asia / China / Chongqing	2020-01-18	National Institute for Viral Disease Control and Prevention, China CDC	National Institute for Viral Disease Control & Prevention, CCDC	Wenjie Tan, Hengqin Wang, Xiang Zhao, Wenling Wang, Peihua Niu, Roujian Lu, Sheng Ye, Baoying Huang, Li Zhao, Fei Ye, Wenbo Xu, George F. Gao, Guizhen Wu
EPI_ISL_408480	hCoV-19/Yunnan/IVDC-YN-003/2020	Asia / China / Yunnan / Kunming	2020-01-17	National Institute for Viral Disease Control and Prevention, China CDC	National Institute for Viral Disease Control & Prevention, CCDC	Wenjie Tan，Xiaoqing Fu，Xiang Zhao，Wenling Wang， Peihua Niu，Roujian Lu,Yanhong Sun，Baoying Huang，Li Zhao，Fei Ye，Wenbo Xu，George F. Gao，Guizhen Wu
EPI_ISL_412981	hCoV-19/Wuhan/HBCDC-HB-05/2020	Asia / China / Hubei / Wuhan	2020-01-18	CR&WISCO GENERAL HOSPITAL	Hubei Provincial Center for Disease Control and Prevention	Bin Fang, Xiang Li, Xiao Yu, Linlin Liu, Bo Yang, Faxian Zhan, Guojun Ye, Xixiang Huo, Junqiang Xu, Bo Yu, Kun Cai, Jing Li, Yongzhong Jiang.
EPI_ISL_412982	hCoV-19/Wuhan/HBCDC-HB-06/2020	Asia / China / Hubei / Wuhan	2020-02-07	Wuhan Lung Hospital	Hubei Provincial Center for Disease Control and Prevention	Bin Fang, Xiang Li, Xiao Yu, Linlin Liu, Bo Yang, Faxian Zhan, Guojun Ye, Xixiang Huo, Junqiang Xu, Bo Yu, Kun Cai, Jing Li, Yongzhong Jiang.
EPI_ISL_412983	hCoV-19/Tianmen/HBCDC-HB-07/2020	Asia / China / Hubei / Tianmen	2020-02-08	Tianmen Center for Disease Control and Prevention	Hubei Provincial Center for Disease Control and Prevention	Bin Fang, Xiang Li, Xiao Yu, Linlin Liu, Bo Yang, Faxian Zhan, Guojun Ye, Xixiang Huo, Junqiang Xu, Bo Yu, Kun Cai, Jing Li, YiFa Zhu, Yangyang Tao,Xierong Li,Yongzhong Jiang.
EPI_ISL_410314	hCoV-19/Philippines/026N/2020	Asia / Philippines	2020-02-06	unknown	Joanna Ina Manalo Research Institute for Tropical Medicine, Molecular Biology Laboratory	Manalo,J.I. and Nicolasora,A.D.
EPI_ISL_412975	hCoV-19/Australia/NSW05/2020	Oceania / Australia / New South Wales / Sydney	2020-02-28	Centre for Infectious Diseases and Microbiology Laboratory Services	NSW Health Pathology - Institute of Clinical Pathology and Medical Research; Westmead Hospital; University of Sydney	Eden J-S, Carter I, Rahman H, Holmes EC, Rockett R, O’Sullivan MV, Sintchenko V, Chen SC, Maddocks S, Kok J and Dwyer DE for the 2019-nCoV Study Group
EPI_ISL_408487	hCoV-19/Henan/IVDC-HeN-002/2020	Asia / China / Henan / Zhengzhou	2020-01-20	National Institute for Viral Disease Control and Prevention, China CDC	National Institute for Viral Disease Control & Prevention, China CDC	Wenjie Tan, Jin Xu, Wenling Wang, Peihua Niu, Roujian Lu, Xueyong Huang, Xiang Zhao, Baoying Huang, Li Zhao, Fei Ye, Wenbo Xu, George F. Gao, Guizhen Wu
EPI_ISL_408486	hCoV-19/Jiangxi/IVDC-JX-002/2020	Asia / China / Jiangxi / Pingxiang	2020-01-11	National Institute for Viral Disease Control and Prevention, China CDC	National Institute for Viral Disease Control & Prevention, CCDC	Wenjie Tan, Yong Shi, Wenling Wang, Peihua Niu, Roujian Lu, Jianxiong Li, Xiang Zhao, Baoying Huang, Li Zhao, Fei Ye, Wenbo Xu, George F. Gao, Guizhen Wu
EPI_ISL_408489	hCoV-19/Taiwan/NTU01/2020	Asia / Taiwan / Taipei	2020-01-31	Department of Laboratory Medicine, National Taiwan University Hospital	Microbial Genomics Core Lab, National Taiwan University Centers of Genomic and Precision Medicine	Shiou-Hwei Yeh, You-Yu Lin, Ya-Yun Lai, Chiao-Ling Li, Shan-Chwen Chang, Pei-Jer Chen, Sui-Yuan Chang
EPI_ISL_408488	hCoV-19/Jiangsu/IVDC-JS-001/2020	Asia / China / Jiangsu / Huaian	2020-01-19	National Institute for Viral Disease Control and Prevention, China CDC	National Institute for Viral Disease Control & Prevention, CCDC	Wenjie Tan, Shenjiao Wang, Wenling Wang, Peihua Niu, Roujian Lu, Kangchen Zhao, Xiang Zhao, Baoying Huang, Li Zhao, Fei Ye, Wenbo Xu, George F. Gao, Guizhen Wu
EPI_ISL_412978	hCoV-19/Wuhan/HBCDC-HB-02/2020	Asia / China / Hubei / Wuhan	2020-01-17	The Central Hospital Of Wuhan	Hubei Provincial Center for Disease Control and Prevention	Bin Fang, Xiang Li, Xiao Yu, Linlin Liu, Bo Yang, Faxian Zhan, Guojun Ye, Xixiang Huo, Junqiang Xu, Bo Yu, Kun Cai, Jing Li, Yongzhong Jiang.
EPI_ISL_412979	hCoV-19/Wuhan/HBCDC-HB-03/2020	Asia / China / Hubei / Wuhan	2020-01-18	Union Hospital of Tongji Medical College, Huazhong University of Science and Technology	Hubei Provincial Center for Disease Control and Prevention	Bin Fang, Xiang Li, Xiao Yu, Linlin Liu, Bo Yang, Faxian Zhan, Guojun Ye, Xixiang Huo, Junqiang Xu, Bo Yu, Kun Cai, Jing Li, Yongzhong Jiang.
EPI_ISL_408483	hCoV-19/Shanghai/IVDC-SH-001/2020	Asia / China / Shanghai	2020-01-20	National Institute for Viral Disease Control and Prevention, China CDC	National Institute for Viral Disease Control & Prevention, CCDC	Wenjie Tan，Zhen Teng,Xiang Zhao，Wenling Wang， Peihua Niu，Roujian Lu,Chongshan Li,Baoying Huang，Li Zhao，Fei Ye，Wenbo Xu，George F. Gao，Guizhen Wu
EPI_ISL_408482	hCoV-19/Shandong/IVDC-SD-001/2020	Asia / China / Shandong / Qingdao	2020-01-19	National Institute for Viral Disease Control and Prevention, China CDC	National Institute for Viral Disease Control & Prevention, CCDC	Wenjie Tan, Zhaoguo Wang, Xiang Zhao, Wenling Wang, Peihua Niu, Roujian Lu, Ti Liu, Baoying Huang, Li Zhao, Fei Ye, Wenbo Xu, George F. Gao, Guizhen Wu
EPI_ISL_408485	hCoV-19/Beijing/IVDC-BJ-005/2020	Asia / China / Beijing	2020-01-18	National Institute for Viral Disease Control and Prevention, China CDC	National Institute for Viral Disease Control & Prevention, CCDC	Wenjie Tan,Quanyi Wang,Wenling Wang, Peihua Niu,Roujian Lu,Yang Pan,Xiang Zhao,Baoying Huang,Li Zhao,Fei Ye,Wenbo Xu,George F. Gao,Guizhen Wu
EPI_ISL_408484	hCoV-19/Sichuan/IVDC-SC-001/2020	Asia / China / Sichuan / Chengdu	2020-01-15	National Institute for Viral Disease Control and Prevention, China CDC	National Institute for Viral Disease Control & Prevention, CCDC	Wenjie Tan, Jianan Xu, Wenling Wang, Peihua Niu, Roujian Lu, Huiping Yang, Xiang Zhao, Baoying Huang, Li Zhao, Fei Ye, Wenbo Xu, George F. Gao, Guizhen Wu
EPI_ISL_408009	hCoV-19/USA/CA4/2020	North America / USA / California	2020-01-29	California Department of Health	Pathogen Discovery, Respiratory Viruses Branch, Division of Viral Diseases, Centers for Dieases Control and Prevention	Krista Queen, Jing Zhang, Yan Li, Ying Tao, Anna Uehara, Clinton Paden, Xiaoyan Lu, Brian Lynch, Senthil Kumar K. Sakthivel, Brett L. Whitaker, Shifaq Kamili, Lijuan Wang, Janna' R. Murray, Susan I. Gerber, Stephen Lindstrom, Suxiang Tong
EPI_ISL_408008	hCoV-19/USA/CA3/2020	North America / USA / California	2020-01-29	California Department of Health	Pathogen Discovery, Respiratory Viruses Branch, Division of Viral Diseases, Centers for Disease Control and Prevention	Krista Queen, Jing Zhang, Yan Li, Ying Tao, Anna Uehara, Clinton Paden, Xiaoyan Lu, Brian Lynch, Senthil Kumar K. Sakthivel, Brett L. Whitaker, Shifaq Kamili, Lijuan Wang, Janna' R. Murray, Susan I. Gerber, Stephen Lindstrom, Suxiang Tong
EPI_ISL_416452	hCoV-19/USA/WA-UW96/2020	North America / USA / Washington	2020-03-10	UW Virology Lab	UW Virology Lab	Pavitra Roychoudhury, Hong Xie, Keith Jerome, Alexander Greninger
EPI_ISL_416453	hCoV-19/USA/WA-UW36/2020	North America / USA / Washington	2020-03-07	UW Virology Lab	UW Virology Lab	Pavitra Roychoudhury, Hong Xie, Keith Jerome, Alexander Greninger
EPI_ISL_417300	hCoV-19/England/20110000106/2020	Europe / United Kingdom / England	2020-03-05	Respiratory Virus Unit, Microbiology Services Colindale, Public Health England	Respiratory Virus Unit, Microbiology Services Colindale, Public Health England	Monica Galiano, Shahjahan Miah, Angie Lackenby, Omolola Akinbami, Tiina Talts, Leena Bhaw, Richard Myers, Steven Platt, Kirstin Edwards, Jonathan Hubb, Joanna Ellis, Maria Zambon
EPI_ISL_416450	hCoV-19/USA/WA-UW94/2020	North America / USA / Washington	2020-03-11	UW Virology Lab	UW Virology Lab	Pavitra Roychoudhury, Hong Xie, Keith Jerome, Alexander Greninger
EPI_ISL_416451	hCoV-19/USA/WA-UW95/2020	North America / USA / Washington	2020-03-10	UW Virology Lab	UW Virology Lab	Pavitra Roychoudhury, Hong Xie, Keith Jerome, Alexander Greninger
EPI_ISL_416456	hCoV-19/USA/WA-UW39/2020	North America / USA / Washington	2020-03-06	UW Virology Lab	UW Virology Lab	Pavitra Roychoudhury, Hong Xie, Keith Jerome, Alexander Greninger
EPI_ISL_417303	hCoV-19/England/20110000806/2020	Europe / United Kingdom / England	2020-03-05	Respiratory Virus Unit, Microbiology Services Colindale, Public Health England	Respiratory Virus Unit, Microbiology Services Colindale, Public Health England	Monica Galiano, Shahjahan Miah, Angie Lackenby, Omolola Akinbami, Tiina Talts, Leena Bhaw, Richard Myers, Steven Platt, Kirstin Edwards, Jonathan Hubb, Joanna Ellis, Maria Zambon
EPI_ISL_416457	hCoV-19/USA/CA-MG0987/2020	North America / USA / California / San Diego County	2020-03-18	Andersen Lab, The Scripps Research Institute	Andersen Lab, The Scripps Research Institute	Mark Zeller, Catie Anderson, Emily Spender, Sarah Topol, Raphaelle Klitting, Refugio Robles-Sikisaka, Karthik Gangavarapu, Laura Nicholson, Kristian Andersen
EPI_ISL_417304	hCoV-19/England/20110000906/2020	Europe / United Kingdom / England	2020-03-06	Respiratory Virus Unit, Microbiology Services Colindale, Public Health England	Respiratory Virus Unit, Microbiology Services Colindale, Public Health England	Monica Galiano, Shahjahan Miah, Angie Lackenby, Omolola Akinbami, Tiina Talts, Leena Bhaw, Richard Myers, Steven Platt, Kirstin Edwards, Jonathan Hubb, Joanna Ellis, Maria Zambon
EPI_ISL_416454	hCoV-19/USA/WA-UW37/2020	North America / USA / Washington	2020-03-06	UW Virology Lab	UW Virology Lab	Pavitra Roychoudhury, Hong Xie, Keith Jerome, Alexander Greninger
EPI_ISL_417301	hCoV-19/England/20110000606/2020	Europe / United Kingdom / England	2020-03-06	Respiratory Virus Unit, Microbiology Services Colindale, Public Health England	Respiratory Virus Unit, Microbiology Services Colindale, Public Health England	Monica Galiano, Shahjahan Miah, Angie Lackenby, Omolola Akinbami, Tiina Talts, Leena Bhaw, Richard Myers, Steven Platt, Kirstin Edwards, Jonathan Hubb, Joanna Ellis, Maria Zambon
EPI_ISL_416455	hCoV-19/USA/WA-UW38/2020	North America / USA / Washington	2020-03-07	UW Virology Lab	UW Virology Lab	Pavitra Roychoudhury, Hong Xie, Keith Jerome, Alexander Greninger
EPI_ISL_417302	hCoV-19/England/20110000706/2020	Europe / United Kingdom / England	2020-03-05	Respiratory Virus Unit, Microbiology Services Colindale, Public Health England	Respiratory Virus Unit, Microbiology Services Colindale, Public Health England	Monica Galiano, Shahjahan Miah, Angie Lackenby, Omolola Akinbami, Tiina Talts, Leena Bhaw, Richard Myers, Steven Platt, Kirstin Edwards, Jonathan Hubb, Joanna Ellis, Maria Zambon
EPI_ISL_415128	hCoV-19/Brazil/ES-225/2020	South America / Brazil / Espirito Santo / Vila Velha	2020-02-29	LACEN/ES - Laboratório Central de Saúde Pública do Espírito Santo	Instituto Oswaldo Cruz FIOCRUZ - Laboratory of Respiratory Viruses and Measles (LVRS)	Paola Resende, Allison Fabri, Joilson Xavier, Sunando Roy, Fernando Motta, Aline Mattos, Milene Miranda, Cristiana Garcia, Braulia Caetano, Maria Ogrzewalska, Jonathan Lopes, Luciana Appolinario, Maria Nóbrega, Marilda Siqueira
EPI_ISL_417307	hCoV-19/England/20110023706/2020	Europe / United Kingdom / England	2020-03-08	Respiratory Virus Unit, Microbiology Services Colindale, Public Health England	Respiratory Virus Unit, Microbiology Services Colindale, Public Health England	Monica Galiano, Shahjahan Miah, Angie Lackenby, Omolola Akinbami, Tiina Talts, Leena Bhaw, Richard Myers, Steven Platt, Kirstin Edwards, Jonathan Hubb, Joanna Ellis, Maria Zambon
EPI_ISL_417308	hCoV-19/England/20110042006/2020	Europe / United Kingdom / England	2020-03-06	Respiratory Virus Unit, Microbiology Services Colindale, Public Health England	Respiratory Virus Unit, Microbiology Services Colindale, Public Health England	Monica Galiano, Shahjahan Miah, Angie Lackenby, Omolola Akinbami, Tiina Talts, Leena Bhaw, Richard Myers, Steven Platt, Kirstin Edwards, Jonathan Hubb, Joanna Ellis, Maria Zambon
EPI_ISL_416458	hCoV-19/Kuwait/KU12/2020	Asia / Kuwait / Hawali	2020-03-02	Virology laboratory Ministry of Health Kuwait sequenced at Dasman Diabetes Institute	Dasman Diabetes Institute	Fahd Al-Mulla, Sumi John, Sara Alqabandi, Rasheeba iqbal, Motasem Melhem, Ebaa alOzairi, Qais Al-Duwairi
EPI_ISL_417305	hCoV-19/England/20110005006/2020	Europe / United Kingdom / England	2020-03-08	Respiratory Virus Unit, Microbiology Services Colindale, Public Health England	Respiratory Virus Unit, Microbiology Services Colindale, Public Health England	Monica Galiano, Shahjahan Miah, Angie Lackenby, Omolola Akinbami, Tiina Talts, Leena Bhaw, Richard Myers, Steven Platt, Kirstin Edwards, Jonathan Hubb, Joanna Ellis, Maria Zambon
EPI_ISL_416459	hCoV-19/USA/WA-S4/2020	North America / USA / Washington / King County	2020-03-01	Seattle Flu Study	Seattle Flu Study	Chu et al
EPI_ISL_415129	hCoV-19/England/20099038206/2020	Europe / United Kingdom / England	2020-02-29	Respiratory Virus Unit, Microbiology Services Colindale, Public Health England	Respiratory Virus Unit, Microbiology Services Colindale, Public Health England	Monica Galiano, Shahjahan Miah, Angie Lackenby, Omolola Akinbami, Tiina Talts, Leena Bhaw, Richard Myers, Steven Platt, Kirstin Edwards, Jonathan Hubb, Joanna Ellis, Maria Zambon
EPI_ISL_417306	hCoV-19/England/20110015106/2020	Europe / United Kingdom / England	2020-03-08	Respiratory Virus Unit, Microbiology Services Colindale, Public Health England	Respiratory Virus Unit, Microbiology Services Colindale, Public Health England	Monica Galiano, Shahjahan Miah, Angie Lackenby, Omolola Akinbami, Tiina Talts, Leena Bhaw, Richard Myers, Steven Platt, Kirstin Edwards, Jonathan Hubb, Joanna Ellis, Maria Zambon
EPI_ISL_407988	hCoV-19/Singapore/3/2020	Asia / Singapore	2020-02-01	National Centre for Infectious Diseases	Programme in Emerging Infectious Diseases, Duke-NUS Medical School	Danielle E Anderson, Martin Linster, Yan Zhuang, Jayanthi Jayakumar, David CB Lye, Yee Sin Leo, Barnaby E Young, Yvonne CF Su, Linfa Wang, Gavin JD Smith
EPI_ISL_407987	hCoV-19/Singapore/2/2020	Asia / Singapore	2020-01-25	Singapore General Hospital	Programme in Emerging Infectious Diseases, Duke-NUS Medical School	Danielle E Anderson, Martin Linster, Yan Zhuang, Jayanthi Jayakumar, Kian Sing Chan, Lynette LE Oon, Jenny GH Low, Yvonne CF Su, Linfa Wang, Gavin JD Smith
EPI_ISL_415591	hCoV-19/USA/WA-UW63/2020	North America / USA / Washington	2020-03-10	UW Virology Lab	UW Virology Lab	Pavitra Roychoudhury, Hong Xie, Keith Jerome, Alexander Greninger
EPI_ISL_415590	hCoV-19/Canada/BC_78548/2020	North America / Canada / British Columbia	2020-03-05	BCCDC Public Health Laboratory	BCCDC Public Health Laboratory	Harrigan, Prystajecky, Krajden, Lee, Kamelian, Lapointe, Choi, Hoang, Sekirov, Levett, Tyson, Snutch, Loman, Quick, Li, Gilmour
EPI_ISL_416441	hCoV-19/USA/WA-UW85/2020	North America / USA / Washington	2020-03-10	UW Virology Lab	UW Virology Lab	Pavitra Roychoudhury, Hong Xie, Keith Jerome, Alexander Greninger
EPI_ISL_415593	hCoV-19/USA/WA-UW65/2020	North America / USA / Washington	2020-03-10	UW Virology Lab	UW Virology Lab	Pavitra Roychoudhury, Hong Xie, Keith Jerome, Alexander Greninger
EPI_ISL_416442	hCoV-19/USA/WA-UW86/2020	North America / USA / Washington	2020-03-10	UW Virology Lab	UW Virology Lab	Pavitra Roychoudhury, Hong Xie, Keith Jerome, Alexander Greninger
EPI_ISL_415592	hCoV-19/USA/WA-UW64/2020	North America / USA / Washington	2020-03-09	UW Virology Lab	UW Virology Lab	Pavitra Roychoudhury, Hong Xie, Keith Jerome, Alexander Greninger
EPI_ISL_415595	hCoV-19/USA/WA-UW67/2020	North America / USA / Washington	2020-03-09	UW Virology Lab	UW Virology Lab	Pavitra Roychoudhury, Hong Xie, Keith Jerome, Alexander Greninger
EPI_ISL_416440	hCoV-19/USA/WA-UW84/2020	North America / USA / Washington	2020-03-10	UW Virology Lab	UW Virology Lab	Pavitra Roychoudhury, Hong Xie, Keith Jerome, Alexander Greninger
EPI_ISL_415594	hCoV-19/USA/WA-UW66/2020	North America / USA / Washington	2020-03-10	UW Virology Lab	UW Virology Lab	Pavitra Roychoudhury, Hong Xie, Keith Jerome, Alexander Greninger
EPI_ISL_416445	hCoV-19/USA/WA-UW89/2020	North America / USA / Washington	2020-03-10	UW Virology Lab	UW Virology Lab	Pavitra Roychoudhury, Hong Xie, Keith Jerome, Alexander Greninger
EPI_ISL_415597	hCoV-19/USA/WA-UW69/2020	North America / USA / Washington / Seattle	2020-03-10	UW Virology Lab	UW Virology Lab	Pavitra Roychoudhury, Hong Xie, Keith Jerome, Alexander Greninger
EPI_ISL_416446	hCoV-19/USA/WA-UW90/2020	North America / USA / Washington	2020-03-10	UW Virology Lab	UW Virology Lab	Pavitra Roychoudhury, Hong Xie, Keith Jerome, Alexander Greninger
EPI_ISL_415596	hCoV-19/USA/WA-UW68/2020	North America / USA / Washington	2020-03-09	UW Virology Lab	UW Virology Lab	Pavitra Roychoudhury, Hong Xie, Keith Jerome, Alexander Greninger
EPI_ISL_416443	hCoV-19/USA/WA-UW87/2020	North America / USA / Washington	2020-03-10	UW Virology Lab	UW Virology Lab	Pavitra Roychoudhury, Hong Xie, Keith Jerome, Alexander Greninger
EPI_ISL_415599	hCoV-19/USA/WA-UW71/2020	North America / USA / Washington	2020-03-09	UW Virology Lab	UW Virology Lab	Pavitra Roychoudhury, Hong Xie, Keith Jerome, Alexander Greninger
EPI_ISL_416444	hCoV-19/USA/WA-UW88/2020	North America / USA / Washington	2020-03-10	UW Virology Lab	UW Virology Lab	Pavitra Roychoudhury, Hong Xie, Keith Jerome, Alexander Greninger
EPI_ISL_415598	hCoV-19/USA/WA-UW70/2020	North America / USA / Washington	2020-03-10	UW Virology Lab	UW Virology Lab	Pavitra Roychoudhury, Hong Xie, Keith Jerome, Alexander Greninger
EPI_ISL_416449	hCoV-19/USA/WA-UW93/2020	North America / USA / Washington	2020-03-11	UW Virology Lab	UW Virology Lab	Pavitra Roychoudhury, Hong Xie, Keith Jerome, Alexander Greninger
EPI_ISL_416447	hCoV-19/USA/WA-UW91/2020	North America / USA / Washington	2020-03-10	UW Virology Lab	UW Virology Lab	Pavitra Roychoudhury, Hong Xie, Keith Jerome, Alexander Greninger
EPI_ISL_416448	hCoV-19/USA/WA-UW92/2020	North America / USA / Washington	2020-03-11	UW Virology Lab	UW Virology Lab	Pavitra Roychoudhury, Hong Xie, Keith Jerome, Alexander Greninger
EPI_ISL_407976	hCoV-19/Belgium/GHB-03021/2020	Europe / Belgium / Leuven	2020-02-03	KU Leuven, Clinical and Epidemiological Virology	KU Leuven, Clinical and Epidemiological Virology	Bert Vanmechelen, Elke Wollants, Annabel Rector, Els Keyaerts, Lies Laenen, Marc Van Ranst, and Piet Maes
EPI_ISL_416470	hCoV-19/Belgium/DB-03023/2020	Europe / Belgium / Couthuin	2020-03-02	KU Leuven, Clinical and Epidemiological Virology	KU Leuven, Clinical and Epidemiological Virology	Bert Vanmechelen, Tony Wawina, Joan Marti-Carreras, Piet Maes
EPI_ISL_416471	hCoV-19/Belgium/DBD-03024/2020	Europe / Belgium / Kessel-Lo	2020-03-02	KU Leuven, Clinical and Epidemiological Virology	KU Leuven, Clinical and Epidemiological Virology	Bert Vanmechelen, Tony Wawina, Joan Marti-Carreras, Piet Maes
EPI_ISL_415140	hCoV-19/England/20100121006/2020	Europe / United Kingdom / England	2020-02-29	Respiratory Virus Unit, Microbiology Services Colindale, Public Health England	Respiratory Virus Unit, Microbiology Services Colindale, Public Health England	Monica Galiano, Shahjahan Miah, Angie Lackenby, Omolola Akinbami, Tiina Talts, Leena Bhaw, Richard Myers, Steven Platt, Kirstin Edwards, Jonathan Hubb, Joanna Ellis, Maria Zambon
EPI_ISL_415142	hCoV-19/England/20100122106/2020	Europe / United Kingdom / England	2020-03-02	Respiratory Virus Unit, Microbiology Services Colindale, Public Health England	Respiratory Virus Unit, Microbiology Services Colindale, Public Health England	Monica Galiano, Shahjahan Miah, Angie Lackenby, Omolola Akinbami, Tiina Talts, Leena Bhaw, Richard Myers, Steven Platt, Kirstin Edwards, Jonathan Hubb, Joanna Ellis, Maria Zambon
EPI_ISL_416474	hCoV-19/Hangzhou/ZJU-09/2020	Asia / China / Hangzhou	2020-01-28	State Key Laboratory for Diagnosis and Treatment of Infectious Diseases, National Clinical Research Center for Infectious Diseases, First Affiliated Hospital, Zhejiang University School of Medicine, Hangzhou, China 310003	State Key Laboratory for Diagnosis and Treatment of Infectious Diseases, National Clinical Research Center for Infectious Diseases, First Affiliated Hospital, Zhejiang University School of Medicine, Hangzhou, China 310003	Hangping Yao, Nanping Wu, Chao Jiang, Xiangyun Lu, Linfang Cheng, Fumin Liu, Zhigang Wu, Haibo Wu, Changzhong Jin, Min Zheng, Lanjuan Li
EPI_ISL_417321	hCoV-19/USA/CA-SCCPHD-UC17/2020	North America / USA / California / Santa Clara County	2020-03-08	Santa Clara County Public Health Department	Chiu Laboratory, University of California, San Francisco	Xianding Deng, Scot Federman, Wei Gu, Elsa Villarino, Brandon Bonin, Debra A. Wadford, and Charles Y. Chiu
EPI_ISL_415141	hCoV-19/England/20100121007/2020	Europe / United Kingdom / England	2020-02-29	Respiratory Virus Unit, Microbiology Services Colindale, Public Health England	Respiratory Virus Unit, Microbiology Services Colindale, Public Health England	Monica Galiano, Shahjahan Miah, Angie Lackenby, Omolola Akinbami, Tiina Talts, Leena Bhaw, Richard Myers, Steven Platt, Kirstin Edwards, Jonathan Hubb, Joanna Ellis, Maria Zambon
EPI_ISL_416475	hCoV-19/Belgium/DBA-03032/2020	Europe / Belgium / Leuven	2020-03-03	KU Leuven, Clinical and Epidemiological Virology	KU Leuven, Clinical and Epidemiological Virology	Bert Vanmechelen, Tony Wawina, Joan Marti-Carreras, Piet Maes
EPI_ISL_417322	hCoV-19/USA/CA-CDPH-UC18/2020	North America / USA / California / San Mateo County	2020-03-04	California Department of Public Health	Chiu Laboratory, University of California, San Francisco	Xianding Deng, Scot Federman, Chao-Yang Pan, Hugo Guevara,Wei Gu, Debra A. Wadford, and Charles Y. Chiu
EPI_ISL_416472	hCoV-19/Belgium/UMF-03025/2020	Europe / Belgium / Kessel-Lo	2020-03-02	KU Leuven, Clinical and Epidemiological Virology	KU Leuven, Clinical and Epidemiological Virology	Bert Vanmechelen, Tony Wawina, Joan Marti-Carreras, Piet Maes
EPI_ISL_415144	hCoV-19/England/20102000106/2020	Europe / United Kingdom / England	2020-02-27	Respiratory Virus Unit, Microbiology Services Colindale, Public Health England	Respiratory Virus Unit, Microbiology Services Colindale, Public Health England	Monica Galiano, Shahjahan Miah, Angie Lackenby, Omolola Akinbami, Tiina Talts, Leena Bhaw, Richard Myers, Steven Platt, Kirstin Edwards, Jonathan Hubb, Joanna Ellis, Maria Zambon
EPI_ISL_416473	hCoV-19/Hangzhou/ZJU-08/2020	Asia / China / Hangzhou	2020-01-26	State Key Laboratory for Diagnosis and Treatment of Infectious Diseases, National Clinical Research Center for Infectious Diseases, First Affiliated Hospital, Zhejiang University School of Medicine, Hangzhou, China 310003	State Key Laboratory for Diagnosis and Treatment of Infectious Diseases, National Clinical Research Center for Infectious Diseases, First Affiliated Hospital, Zhejiang University School of Medicine, Hangzhou, China 310003	Hangping Yao, Nanping Wu, Chao Jiang, Xiangyun Lu, Linfang Cheng, Fumin Liu, Zhigang Wu, Haibo Wu, Changzhong Jin, Min Zheng, Lanjuan Li
EPI_ISL_415143	hCoV-19/England/20100122107/2020	Europe / United Kingdom / England	2020-03-02	Respiratory Virus Unit, Microbiology Services Colindale, Public Health England	Respiratory Virus Unit, Microbiology Services Colindale, Public Health England	Monica Galiano, Shahjahan Miah, Angie Lackenby, Omolola Akinbami, Tiina Talts, Leena Bhaw, Richard Myers, Steven Platt, Kirstin Edwards, Jonathan Hubb, Joanna Ellis, Maria Zambon
EPI_ISL_417320	hCoV-19/USA/CA-SCCPHD-UC16/2020	North America / USA / California / Santa Clara County	2020-03-04	Santa Clara County Public Health Department	Chiu Laboratory, University of California, San Francisco	Xianding Deng, Scot Federman, Wei Gu, Elsa Villarino, Brandon Bonin, Debra A. Wadford, and Charles Y. Chiu
EPI_ISL_416478	hCoV-19/Georgia/Tb-673/2020	Asia / Georgia / Tbilisi	2020-03-14	R. G. Lugar Center for Public Health Research, National Center for Disease Control and Public Health (NCDC) of Georgia.	R. G. Lugar Center for Public Health Research, National Center for Disease Control and Public Health (NCDC) of Georgia.	Marine Murtskhvaladze, Nato Kotaria, Ann Machablishvili, Lela Sabadze, Mari Gavashelidze, Ana Papkiauri, Meri Pantsulaia, Gvantsa Brachveli, Tata Imnadze, Tamar Jashiashvili, Tea Tevdoradze, Ketevan Sidamonidze, Ekaterine Khmaladze, Ekaterine Zhghenti, Roena Sukhiashvili, Mariam Zakalashvili, Lela Urushadze, Magda Dgebuadze, Giorgi Tomashvili, Davit Tsaguria, Ekaterine Zangaladze, Nino Berishvili…
EPI_ISL_415146	hCoV-19/England/20102000306/2020	Europe / United Kingdom / England	2020-03-01	Respiratory Virus Unit, Microbiology Services Colindale, Public Health England	Respiratory Virus Unit, Microbiology Services Colindale, Public Health England	Monica Galiano, Shahjahan Miah, Angie Lackenby, Omolola Akinbami, Tiina Talts, Leena Bhaw, Richard Myers, Steven Platt, Kirstin Edwards, Jonathan Hubb, Joanna Ellis, Maria Zambon
EPI_ISL_417325	hCoV-19/USA/CA-CDPH-UC21/2020	North America / USA / California / Solano County	2020-03-03	California Department of Public Health	Chiu Laboratory, University of California, San Francisco	Xianding Deng, Scot Federman, Chao-Yang Pan, Hugo Guevara,Wei Gu, Debra A. Wadford, and Charles Y. Chiu
EPI_ISL_416479	hCoV-19/Georgia/Tb-273/2020	Asia / Georgia / Tbilisi	2020-03-05	R. G. Lugar Center for Public Health Research, National Center for Disease Control and Public Health (NCDC) of Georgia.	R. G. Lugar Center for Public Health Research, National Center for Disease Control and Public Health (NCDC) of Georgia.	Marine Murtskhvaladze, Nato Kotaria, Ann Machablishvili, Lela Sabadze, Mari Gavashelidze, Ana Papkiauri, Meri Pantsulaia, Gvantsa Brachveli, Tata Imnadze, Tamar Jashiashvili, Tea Tevdoradze, Ketevan Sidamonidze, Ekaterine Khmaladze, Ekaterine Zhghenti, Roena Sukhiashvili, Mariam Zakalashvili, Lela Urushadze, Magda Dgebuadze, Giorgi Tomashvili, Davit Tsaguria, Ekaterine Zangaladze, Nino Berishvili…
EPI_ISL_415145	hCoV-19/England/20102000206/2020	Europe / United Kingdom / England	2020-03-01	Respiratory Virus Unit, Microbiology Services Colindale, Public Health England	Respiratory Virus Unit, Microbiology Services Colindale, Public Health England	Monica Galiano, Shahjahan Miah, Angie Lackenby, Omolola Akinbami, Tiina Talts, Leena Bhaw, Richard Myers, Steven Platt, Kirstin Edwards, Jonathan Hubb, Joanna Ellis, Maria Zambon
EPI_ISL_417326	hCoV-19/USA/CA-CDPH-UC22/2020	North America / USA / California / Marin County	2020-03-04	California Department of Public Health	Chiu Laboratory, University of California, San Francisco	Xianding Deng, Scot Federman, Chao-Yang Pan, Hugo Guevara,Wei Gu, Debra A. Wadford, and Charles Y. Chiu
EPI_ISL_415148	hCoV-19/England/20102000906/2020	Europe / United Kingdom / England	2020-03-03	Respiratory Virus Unit, Microbiology Services Colindale, Public Health England	Respiratory Virus Unit, Microbiology Services Colindale, Public Health England	Monica Galiano, Shahjahan Miah, Angie Lackenby, Omolola Akinbami, Tiina Talts, Leena Bhaw, Richard Myers, Steven Platt, Kirstin Edwards, Jonathan Hubb, Joanna Ellis, Maria Zambon
EPI_ISL_416476	hCoV-19/Belgium/MTR-03026/2020	Europe / Belgium / Holsbeek	2020-03-02	KU Leuven, Clinical and Epidemiological Virology	KU Leuven, Clinical and Epidemiological Virology	Bert Vanmechelen, Tony Wawina, Joan Marti-Carreras, Piet Maes
EPI_ISL_417323	hCoV-19/USA/CA-CDPH-UC19/2020	North America / USA / California / Marin County	2020-03-04	California Department of Public Health	Chiu Laboratory, University of California, San Francisco	Xianding Deng, Scot Federman, Chao-Yang Pan, Hugo Guevara,Wei Gu, Debra A. Wadford, and Charles Y. Chiu
[truncated: 711 more rows]
